# Supplementary material for: Accumulation of α-synuclein mediates podocyte injury in Fabry nephropathy
Source: J Clin Invest. 2023 Jun 1;133(11):e157782. doi: 10.1172/JCI157782 (PMC10232004; doi:10.1172/JCI157782)
Supplement: Supplemental table 1 [file jci-133-157782-s180.xlsx]

## Sheet: Table S1
Control subject	Age	Gender	FPW (nm)
1	36	female	444
2	16	male	440
3	34	male	367
4	32	male	393
5	31	male	422
6	17	female	403
7	37	male	521
8	19	female	579
9	41	male	371
Fabry Patient	Age at baseline	Gender	FPW at baseline (nm)	FPW at follow up (nm)	ERT duration	V(Inc/PC)-BL	V(Inc/PC)-FU	GLA mutation	UPCR (g/g Cr) at baseine	GFR at baseline
1	36.5	male	990.85	704.967	11m	550	487	c.776C>T	0.099	115.9
2	22.6	male	691.716	759.582	11m	798	593	c.893_894insG	0.102	111.54
3	20.9	male	721.543	959.208	11m	2304	982.55	not known	0.245	134
4	46.2	male	928.996	709.958	11m	4758	1119	not known	0.209	154
5	25	male	578.579	730.786	11m	5177	2408	not known	0.402	146.1
6	37.4	male	745.15	480.057	11m	4782	868	not known	1.615	134.6
7	18	male	423.936	523.357	12m	2692	564	c.800T>G	0.251	96
8	42	female	605.861	595.757	12m	785	480	c.679C>T	0.177	118
