# Supplementary material for: Accumulation of α-synuclein mediates podocyte injury in Fabry nephropathy
Source: J Clin Invest. 2023 Jun 1;133(11):e157782. doi: 10.1172/JCI157782 (PMC10232004; doi:10.1172/JCI157782)
Supplement: Supplemental table 2 [file jci-133-157782-s181.xlsx]

## Sheet: Table S2
id	type	name	description	target	belongs_to	pc	ts_pc	ts_pc	5a329d6695b3961847...	5a329d6695b3961847...	5a329d6695b3961847...	5a329d6695b3961847...	5a329d6695b3961847...	5a329d6695b3961847...	5a329d6695b3961847...	5a329d6695b3961847...	5a329d6695b3961847...	5a329d6695b3961847...
									PC3	VCAP	A375	A549	HA1E	HCC515	HT29	MCF7	HEPG2	summary	cell_id
									UPTAG	UPTAG	UPTAG	UPTAG	UPTAG	UPTAG	UPTAG	UPTAG	UPTAG	UPTAG	_id
									20171214 uniprot t...	20171214 uniprot t...	20171214 uniprot t...	20171214 uniprot t...	20171214 uniprot t...	20171214 uniprot t...	20171214 uniprot t...	20171214 uniprot t...	20171214 uniprot t...	20171214 uniprot t...	name
																		r7	query
							% connections ≥ 95:	% connections ≥ 97,5:										r8	type
									TOP 100	TOP 100	TOP 100	TOP 100	TOP 100	TOP 100	TOP 100	TOP 100	TOP 100	TOP 100	description
																		r10	target
									[object Float32Array]	[object Float32Array]	[object Float32Array]	[object Float32Array]	[object Float32Array]	[object Float32Array]	[object Float32Array]	[object Float32Array]	[object Float32Array]	[object Float32Array]	pc
									pc3_100	vcap_100	A375_100	A549_100	HA1E_100	HCC515_100	HT29_100	MCF7_100	HEPG2_100	Summary_100	pc_selection
BRD-A07780951	CP	orciprenaline	adrenergic receptor agonist	ADRB2	Beta-adrenergic receptor agonist	0.00, 0.00	1.14	0.48	-82.54	-82.37	-89.09	-35.11	0	-46.84	-33.4	9.25	NaN	-70.54
BRD-K31238592	CP	devazepide	CCK receptor antagonist, gastrin inhibitor	CCKAR, CCKBR, GAST	CCK receptor antagonist	0.00, 0.00	1.43	0.45	-89.01	-96.06	0	0	-62.61	-12.05	-79.81	0	0	-70.5
BRD-K92991072	CP	PAC-1	caspase activator	CASP3		0.00, 0.00	1.8	0.5	-30.19	-67.26	0	-36.18	0	-77.38	-59.47	-87.21	-69.54	-60.45
BRD-K32828673	CP	chelidonine	tubulin polymerization inhibitor		Tubulin inhibitor	0.00, 0.00	1.86	0.72	-93.53	0	-71.11	-74.13	0	0	0	-35.47	NaN	-60.07
BRD-K28360340	CP	TW-37	BCL inhibitor, MCL1 inhibitor	BCL2, BCL2L1, MCL1	BCL inhibitor	0.00, 0.00	2.6	0.72	-72.15	0	-15.5	-39.67	-27.4	-80.12	27.1	-55.38	-94.87	-57.04
BRD-K82147103	CP	lofepramine	adrenergic transmitter uptake inhibitor, norepinephrine reuptake inhibitor, serotonin reuptake inhibitor, serotonin uptake inhibitor, tricyclic antidepressant	SLC6A2, SLC6A4		0.00, 0.00	1.72	0.57	0	0	-71.92	-75.65	-91.14	NaN	0	53.22	NaN	-56.1
BRD-K76907295	CP	VU-0418947-2	hypoxia inducible factor activator		HIF activator	0.00, 0.00	1.82	0.63	-61.76	0	-54.3	0	NaN	-55.1	0	-55.27	-46.7	-56.03
BRD-K91623615	CP	ABT-751	tubulin inhibitor, dihydropteroate synthase inhibitor, microtubule inhibitor, PABA antagonist, tubulin polymerisation inhibitor	TUBB	Tubulin inhibitor	0.00, 0.00	1.51	0.73	-66.46	0	-76.65	45.73	-46.37	0	-52.21	-76.31	0	-54.79
BRD-K77987382	CP	mebendazole	acetylcholinesterase inhibitor, microtubule inhibitor, tubulin inhibitor	TUBA1A, TUBB, TUBB4B	Tubulin inhibitor	0.00, 0.00	1.63	0.59	0	0	-79.88	0	-22.64	0	-45.35	-88.84	-70.44	-52.12
BRD-K30064966	CP	BRD-K30064966	caspase activator	CASP3		1.43, 0.00	0.91	0.28	-65.42	0	-76.85	0	0	-81.83	63	0	-55.36	-51.27
BRD-K73610817	CP	BRD-K73610817	apoptosis protein inhibitor			0.00, 0.00	1.99	0.45	0	0	-80.65	-46.11	-65.56	-76.61	-23.23	-21.39	NaN	-50.8
BRD-M30523314	CP	vinorelbine	tubulin inhibitor, apoptosis stimulant, microtubule inhibitor, mitosis inhibitor, mitotic inhibitor, tubulin polymerisation inhibitor, vinca alkaloid	TUBB	Tubulin inhibitor	0.00, 0.00	1.24	0.56	-31.9	0	0	-42.77	0	0	-67.99	-65.99	-71.92	-49.88
BRD-K69328504	CP	L-690488	nositol monophosphatase inhibitor	IMPA1		0.00, 0.00	1	0.2	-63.36	0	-55.53	0	-42.94	0	-50.45	0	-84.06	-49.83
BRD-K62609077	CP	scoulerine	adrenergic receptor antagonist, GABA receptor antagonist, serotonin receptor antagonist	ADRA1D, ADRA2A, GABRA1		1.43, 0.00	0.44	0.09	57.1	-66.14	0	0	0	0	-75.73	-45	-87.35	-43.97
BRD-K06878038	CP	deferiprone	chelating agent, cytochrome P450 inhibitor, iron absorption inhibitor, reducing agent	CYP4F2		0.00, 0.00	0.51	0.17	-39.51	0	0	-60.67	0	NaN	0	-73.54	NaN	-43.07
BRD-K79425933	CP	benperidol	dopamine receptor antagonist	DRD2		0.00, 0.00	1.01	0.39	-50.41	0	0	-84.43	29.58	0	-62.3	8.99	-84.21	-38.64
BRD-A62035778	CP	scopolamine	acetylcholine receptor antagonist	CHRM2, CHRM1, CHRM3, CHRM4, CHRM5, SI		0.00, 0.00	0.86	0.33	0	0	0	-64.87	-70	-44.82	-64.05	0	0	-37.56
BRD-K13872703	CP	BRD-K13872703	chlorine/bicarbinate exchanger inhibitor, purinergic receptor antagonist	ANO1, CLCN6, CLCN7, CLCNKA, CLCNKB, P2RY2		0.00, 0.00	1.48	0.4	NaN	NaN	0	0	NaN	NaN	-92.93	-76.73	0	-37.05
BRD-K86003836	CP	flubendazole	acetylcholinesterase inhibitor, microtubule inhibitor, tubulin inhibitor	TUBB	Tubulin inhibitor	0.00, 0.00	0.89	0.45	-65.32	-35.35	0	0	0	NaN	-83.59	0	NaN	-34.23
BRD-A01593789	CP	chlormadinone	progesterone receptor agonist	PGR		0.00, 0.00	0.64	0.23	-44.75	-90.68	-50.89	0	-28.7	-83.94	27.09	0	23.16	-32.43
BRD-K23204545	CP	busulfan	DNA damaging, DNA inhibitor			0.00, 0.00	1.14	0.38	0	-46.55	-50.43	0	0	-51.26	0	-40.27	NaN	-31.52
BRD-K84658672	CP	nateglinide	insulin secretagogue, ATP-sensitive potassium channel antagonist, meglitinide, sulphonylurea receptor activator	ABCC8, KCNJ11, CYP3A4, INS, KCNJ10, PPARG		0.00, 0.00	0.84	0.27	-44.6	0	0	-72.26	-77.82	-22.43	0	-38.85	0	-31.15
BRD-K61737877	CP	VEGF-receptor-2-kinase-inhibitor-IV	VEGFR inhibitor	KDR		0.00, 0.00	0.9	0.31	-79.06	0	NaN	NaN	0	-43.08	NaN	NaN	NaN	-30.94
BRD-K60230970	CP	MG-132	proteasome inhibitor	PSMB1	Proteasome inhibitor	0.00, 0.00	2.3	0.69	0	0	0	0	-75.24	-40.12	-50.52	0	-46.86	-30.76
BRD-A18763547	CP	BAX-channel-blocker	cytochrome C release inhibitor	BAX		0.00, 0.00	2.48	0.57	-48.98	-69.46	0	0	11.67	-55.54	0	0	-61.31	-29.62
BRD-K25836724	CP	epitestosterone	inactive testosterone analog	AKR1C1, AKR1C2, AR		0.00, 0.00	0.53	0.11	0	-73.1	0	-43.43	0	-64.53	-56.36	0	-71.8	-29.51
BRD-K26997899	CP	SA-792574	microtubule inhibitor, tubulin inhibitor	TUBB	Tubulin inhibitor	0.00, 0.00	0.97	0.43	-76.68	-24.12	-77.95	-60.15	0	0	0	0	0	-27.63
BRD-A46186775	CP	hydrocortisone	corticosteroid agonist, glucocorticoid receptor agonist, immunosuppressant, interleukin receptor antagonist	ANXA1, NOS2, NR3C1, NR3C2	Glucocorticoid receptor agonist	0.00, 0.00	1.44	0.7	-20.37	-42.56	0	-58.67	-27.67	0	-73.86	0	NaN	-25.7
BRD-K92577649	CP	GBR-13069	dopamine uptake inhibitor	SLC6A3		0.00, 0.00	2.94	1.12	-37.38	-28.06	NaN	NaN	-34.23	0	NaN	NaN	NaN	-24.63
BRD-K60923938	CP	veratridine	sodium channel activator	SCN1A, SCN3A, SCN8A, SCN9A		0.00, 0.00	1.07	0.3	-44.24	-86.52	0	-53.17	0	-53.3	0	0	0	-24.58
BRD-K97309399	CP	thiothixene	dopamine receptor, dopamine receptor antagonist	HTR2A, DRD1, DRD2, HRH1	Dopamine receptor antagonist	0.00, 0.00	1.48	0.45	0	-46.5	0	-50.91	-24.42	0	-79.16	0	0	-24.33
BRD-A82329351	CP	cycloheximide	glycogen synthase kinase inhibitor, protein synthesis inhibitor	GSK3B, RPL3		0.00, 0.00	1.01	0.31	0	0	0	0	-79.01	-82.2	-67.25	-22.25	0	-23.48
BRD-A97035593	CP	BRD-A97035593	XIAP inhibitor	XIAP		1.59, 0.00	0.83	0.23	0	-54.04	-63.86	-44.7	-57.97	0	0	0	NaN	-23.48
BRD-K83144676	CP	olmesartan	angiotensin receptor antagonist, angiotensin antagonist	AGTR1		0.00, 0.00	1.99	0.48	-30.24	-49.03	-57.3	0	0	NaN	0	-58.59	NaN	-22.73
BRD-A32349859	CP	methyl-angolensate	apoptosis inhibitor	HTR2B		0.00, 0.00	1.5	0.33	-54.4	0	NaN	NaN	0	-58.99	NaN	NaN	NaN	-21.86
BRD-K95851186	CP	CGP-13501	GABA receptor modulator	GABBR1		0.00, 0.00	1.01	0.28	-15.77	-88.79	0	0	0	-42.67	0	0	-64.28	-20.6
BRD-A20126139	CP	medrysone	corticosteroid hormone receptor agonist, glucocorticoid receptor agonist	NR3C1	Glucocorticoid receptor agonist	1.43, 1.43	1.15	0.48	-27	0	0	-60.35	0	-82.14	0	-40.75	-59.7	-20.33
BRD-K66019333	CP	oxantel	fumarate reductase inhibitor			0.00, 0.00	0.78	0.15	-45.97	-39.23	0	0	0	-42.62	0	0	-52.53	-19.89
BRD-A76019558	CP	ketoconazole	14-alpha demethylase inhibitor, androgen receptor ligand, aromatase inhibitor, cell wall synthesis inhibitor, cortisol synthesis inhibitor, P glycoprotein inhibitor, sterol demethylase inhibitor	AR, CYP19A1, CYP21A2, CYP2C19, CYP3A5, CYP3A7, KCNA10		0.00, 0.00	1.42	0.35	0	39.37	0	64.87	0	-70.2	-75.44	-54.15	NaN	-19.62
BRD-K06080977	CP	eicosatetraynoic-acid	cyclooxygenase inhibitor, lipoxygenase inhibitor	ALOX12, PPARA, PPARG, PTGS1		0.00, 0.00	0.9	0.25	-92.27	0	0	-39.11	44.92	0	0	-43.67	-61.45	-19.57
BRD-K54665485	CP	R-59022	diacylglycerol kinase inhibitor, protein kinase inhibitor	DGKA		0.00, 0.00	1.57	0.51	0	0	0	-61.13	0	-95.58	-11.22	-63.86	NaN	-19.51
BRD-K92301463	CP	16,16-dimethylprostaglandin-e2	15-hydroxyprostaglandin dehydrogenase inhibitor, unidentified pharmacological activity	HPGD		0.00, 0.00	1.4	0.4	0	21.22	-12.67	-74.56	-49.72	-59	-41.21	0	0	-19.34
BRD-K47869605	CP	podophyllotoxin	caspase activator, insulin growth factor receptor inhibitor, microtubule inhibitor, tubulin inhibitor	IGF1R, CASP3, TOP2A, TUBA4A, TUBB	Tubulin inhibitor	0.00, 0.00	1.5	0.43	-92.03	13.12	-52.48	0	-27.4	-31.48	-57.47	-5.21	39.88	-18.72
BRD-A15435692	CP	BMY-14802	sigma receptor antagonist, glutamate receptor antagonist, serotonin receptor agonist	HTR1A, SIGMAR1	Sigma receptor antagonist	0.00, 0.00	0.85	0.31	-68.76	0	0	0	-34.69	-27.66	0	-45.53	-57.5	-18.15
BRD-K91781484	CP	BRD-K91781484	nuclear factor erythroid derived, like (NRF2) activator	NFE2L2		0.00, 0.00	1.51	0.56	NaN	NaN	0	0	NaN	NaN	-62.06	-84.87	0	-17.88
BRD-K95921201	CP	reserpine	vesicular monoamine transporter inhibitor	SLC18A2, SLC18A1		0.00, 0.00	1.59	0.3	0	-18.38	-88.03	0	0	-18.99	0	-31.86	-78.46	-17.58
BRD-K50891186	CP	GR-103691	dopamine receptor antagonist		Dopamine receptor antagonist	0.00, 0.00	1.63	0.51	-78.92	0	-39.26	-53.6	0	0	-26.96	0	NaN	-16.75
BRD-A71390734	CP	idarubicin	topoisomerase inhibitor, radical formation stimulant, RNA synthesis inhibitor	TOP2A		1.43, 0.00	1.25	0.26	-29.83	57.01	-24.51	0	-44.68	0	0	0	-86.94	-16.74
BRD-A61599461	CP	BRD-A61599461	thyroid-stimulating hormone receptor inverse agonist	TSHR		0.00, 0.00	1.1	0.3	-71.98	-40.31	0	-93.15	NaN	0	0	19.11	0	-16.72
BRD-K48427617	CP	U-0124	MEK inhibitor			0.00, 0.00	1.41	0.6	0	0	-63.04	-77.49	0	-52.83	0	0	NaN	-16.7
BRD-K63945320	CP	dihydrosamidin	nitric oxide production inhibitor, phospholipase inhibitor, platelet activating factor receptor antagonist			1.43, 0.00	0.44	0.09	0	0	-88.32	-53.19	0	0	-45.38	0	-54.13	-16.47
BRD-K36324071	CP	NF-449	purinergic receptor antagonist	P2RX1		0.00, 0.00	1.6	0.48	-25.59	0	0	-52.85	-53.93	0	0	-59.84	0	-16.39
BRD-K89162000	CP	tandutinib	FLT3 inhibitor, KIT inhibitor, PDGFR tyrosine kinase receptor inhibitor	FLT3, KIT, PDGFRA, PDGFRB, CSF1R, PDGFD	PDGFR/KIT inhibitor	0.00, 0.00	0.97	0.28	0	0	-56.43	0	70.39	0	-71.95	-43.1	-42.66	-16.25
BRD-K62965247	CP	tipifarnib-P2	farnesyltransferase inhibitor, angiogenesis inhibitor, apoptosis stimulant	FNTA, FNTB		1.43, 0.00	1.4	0.33	-26.24	0	22.24	-69.82	0	0	-65.54	22.16	-74.14	-16.17
BRD-K15108141	CP	gemcitabine	cell cycle inhibitor, DNA repair enzyme inhibitor, DNA synthesis inhibitor, pyrimidine antagonist, ribonucleoside reductase inhibitor, ribonucleotide reductase inhibitor	RRM1, CMPK1, RRM2, TYMS	Ribonucleotide reductase inhibitor	0.00, 0.00	1.97	0.58	-46.45	-16.82	0	0	-31.96	0	-93.46	0	-85.72	-15.71
BRD-K64451768	CP	GANT-58	GLI antagonist	DHH, GLI1, IHH		0.00, 0.00	0.66	0.23	0	0	0	0	-89.25	-52.01	0	-24.99	-87.39	-15.47
BRD-K26818574	CP	BIX-01294	DNA methyltransferase inhibitor, histone lyinse methyltransferase inhibitor, histone lysine methyltransferase inhibitor	EHMT1, EHMT2		1.59, 0.00	0.95	0.15	0	0	-59.81	-56.68	0	-63.3	0	0	NaN	-15.42
BRD-K33583600	CP	isoliquiritigenin	guanylate cyclase activator, aldose reductase inhibitor, glutamate receptor antagonist, histamine receptor antagonist, SIRT activator	AKR1B1, HRH2, SIRT1		0.00, 0.00	1.63	0.59	-52.51	0	-76.03	0	44.48	53.38	-74.8	-25.41	0	-14.61
BRD-A71765365	CP	mepireserpate	catecholamine depleting sympatholytic	SLC18A2, SLC18A1		0.00, 0.00	1.89	0.67	0	-32.51	0	-67.74	-48.71	97.8	-3.86	0	NaN	-14.51
BRD-K03109492	CP	NSC-663284	CDC inhibitor	CDC25A, CDC25B, CDC25C		0.00, 0.00	1.94	0.48	-22.37	-21.04	0	0	-45.98	0	0	-53.43	0	-14.31
BRD-A46179541	CP	doxapram	potassium channel blocker	KCNK3, KCNK9	Potassium channel blocker	0.00, 0.00	1.13	0.48	0	-69.56	-67.62	-67.87	0	0	0	-28.64	0	-14.25
BRD-K36395411	CP	SB-206553	serotonin receptor antagonist, serotonin receptor partial agonist	HTR2B, HTR2C, HTR1A, HTR2A		0.00, 0.00	1.2	0.42	-63.8	0	-61.22	0	0	78.16	-73.97	0	NaN	-13.87
BRD-A91992993	CP	siguazodan	histamine receptor antagonist, phosphodiesterase inhibitor	PDE3A		0.00, 0.00	1.13	0.35	-22.1	0	33.52	-69.29	0	-83.97	-28.01	30.64	NaN	-13.59
BRD-K82562631	CP	tolmetin	cyclooxygenase inhibitor	PTGS2, PTGS1	Cyclooxygenase inhibitor	0.00, 0.00	0.64	0.18	-13.23	20.97	-38.41	-32.07	-84.41	0	0	0	-62.79	-13.58
BRD-K07691486	CP	roscovitine	CDK inhibitor, apoptosis stimulant	CDK2, CDK9, CDK7, CDK1, CDK5	CDK inhibitor	0.00, 0.00	0.91	0.4	-31	0	-84.2	-46.3	0	-45.86	0	0	0	-13.48
BRD-A63894585	CP	clobetasol	glucocorticoid receptor agonist	NR3C1, PLA2G1B		0.00, 0.00	1.39	0.81	-64.67	0	0	0	-81.49	-39.45	0	-31.52	0	-12.78
BRD-A38749782	CP	fludrocortisone	glucocorticoid receptor agonist, mineralocorticoid receptor agonist	NR3C2, AR, NR3C1	Glucocorticoid receptor agonist	1.59, 0.00	1.64	0.57	0	0	-42.71	-68.41	-23.97	-94.49	0	0	NaN	-12.69
BRD-A72711497	CP	lasalocid	ionophore antibiotic			0.00, 0.00	2.03	0.66	0	0	-41.25	44.06	77.77	-67.8	-77.64	0	NaN	-12.15
BRD-A15931911	CP	bucladesine	adenosine receptor agonist, cAMP stimulant, vasodilator	PRKACA		0.00, 0.00	1.49	0.35	0	0	NaN	NaN	-43.58	-13.07	NaN	NaN	NaN	-11.52
BRD-K65331431	CP	retinyl	vitamin analog			0.00, 0.00	1.38	0.39	0	-48.55	0	-31.87	-51.85	0	0	0	-78.88	-11.16
BRD-A15297126	CP	fluocinonide	corticosteroid agonist, corticosteroid hormone receptor agonist	NR3C1, SERPINA6, SMO	Glucocorticoid receptor agonist	0.00, 0.00	1.74	0.78	-36.24	0	0	-35.79	0	-91.99	0	-87.27	NaN	-11.08
BRD-K37691127	CP	hinokitiol	tyrosinase inhibitor	TYR		0.00, 0.00	1.36	0.45	-58.85	-19.84	0	-17.01	0	-49.69	0	0	-57.72	-10.66
BRD-K51677086	CP	erythromycin	NFkB pathway inhibitor, 50S ribosomal subunit inhibitor, motilin receptor agonist, RPLV inhibitor	CYP3A4, MLNR		0.00, 0.00	1.31	0.32	-14.59	-39.25	-37.71	32.26	-42.88	-75.94	0	0	0	-10.58
BRD-K48195008	CP	ethinylestradiol	DNA directed DNA polymerase stimunlant, estrogen receptor agonist	ESR1, CYP2C8, ESR2, NR1I2		0.00, 0.00	1.73	0.58	-56.84	-68.2	15.83	-46.88	0	NaN	0	0	NaN	-10.48
BRD-K03406345	CP	azacitidine	DNA methyltransferase inhibitor, antimetabolite, DNA methylase inhibitor, DNA synthesis inhibitor, RNA synthesis inhibitor	DNMT1		0.00, 0.00	2.08	0.81	0	19.76	0	-85.66	0	0	-47.51	-27.4	NaN	-10.44
BRD-A79314293	CP	cephalosporanic-acid	core structure for synthesis of cephalosporin antibiotics			0.00, 0.00	1.76	0.66	NaN	NaN	0	-41.83	NaN	NaN	0	-51.3	0	-10.31
BRD-K09668667	CP	benzo(a)pyrene	pro carcinogen that is metabolized to the DNA intercalating agent benzo(a)pyrene diol epoxide			0.00, 0.00	1.4	0.43	0	-24.2	NaN	NaN	0	-46.19	NaN	NaN	NaN	-10.31
BRD-K61951118	CP	FG-7142	GABA benzodiazepine site receptor inverse agonist			3.17, 1.59	0.82	0.26	0	0	-46.27	0	-63.12	0	0	-68.31	NaN	-9.99
BRD-K32536677	CP	AGK-2	SIRT inhibitor, SIRT pathway	SIRT2		1.43, 0.00	0.83	0.23	-19.74	-80.67	22.73	-42.39	0	0	-38.23	0	0	-9.92
BRD-K51290057	CP	SA-792709	retinoid receptor agonist	RARA, RARB		2.86, 1.43	1.5	0.55	-60.11	46.11	0	-68.95	0	-69.08	0	-18.02	0	-9.67
BRD-K86191271	CP	cytosporone-b	HMR receptor agonist	NR4A1		0.00, 0.00	0.92	0.31	-34.64	-33.09	-27.19	0	0	-50.75	0	0	0	-8.84
BRD-K22662435	CP	ganciclovir	DNA directed DNA polymerase inhibitor, DNA polymerase inhibitor, DNA synthesis inhibitor		DNA polymerase inhibitor	0.00, 0.00	1.63	0.35	-35.63	-38.92	0	-89.22	0	0	0	0	NaN	-8.7
BRD-K77998258	CP	ganglioside	src activator			0.00, 0.00	0.86	0.34	-73.87	-18.08	0	0	-44.78	-30.71	0	0	0	-8.56
BRD-K61341215	CP	vecuronium	acetylcholine receptor antagonist	CHRNA2		5.71, 4.29	0.75	0.28	0	0	-82.76	0	73.32	-90.31	0	0	-86.53	-8.37
BRD-K56700933	CP	phenethyl-isothiocyanate	cancer cell growth inhibitor, unidentified pharmacological activity	CYP2E1		0.00, 0.00	0.93	0.19	-53.19	37.63	-34.75	0	-29.46	0	-39.64	27.28	0	-8.11
BRD-K29582115	CP	ziprasidone	dopamine receptor antagonist, serotonin receptor antagonist, norepinephrine reuptake inhibitor, serotonin receptor agonist, serotonin reuptake inhibitor	DRD2, HTR2A, HTR1A, HTR1D, HRH1, HTR1B, HTR1E, HTR2C, HTR7, ADRA1A, ADRA1B, ADRA2A, ADRA2B, ADRA2C, CHRM1, CHRM2, CHRM3, CHRM4, CHRM5, DRD1, DRD3, DRD4, DRD5, HTR3A, HTR6, SLC6A4		0.00, 0.00	1.74	0.64	-44.42	0	0	-69.25	-71.09	0	0	0	0	-8.06
BRD-A43849199	CP	karakoline	phytotoxin			0.00, 0.00	1.6	0.55	0	0	-75.54	-32.76	-47.98	0	0	0	NaN	-7.93
BRD-K56450366	CP	NSC-94258	antitumor agent	AKR1B1, CYP19A1, HSD17B1		0.00, 0.00	1.42	0.42	NaN	NaN	0	-21.93	NaN	NaN	0	-39.1	0	-7.9
BRD-A65145453	CP	ATPA	glutamate receptor agonist	GRIK1, GRIA2		0.00, 0.00	1.16	0.27	-60.09	0	-54.43	0	0	0	-40.98	0	NaN	-7.74
BRD-K77554836	CP	triamcinolone	antiinflammatory agent, corticosteroid agonist, corticosteroid binding globulin binder, corticosteroid hormone receptor agonist, cytochrome P450 inhibitor, glucocorticoid receptor agonist, immunosuppressant, immunosuppressive agent	NR3C1, CYP3A5, CYP3A7, SERPINA6		0.00, 0.00	1.3	0.67	0	0	0	-16.04	0	-88.76	0	-49.3	-89.2	-7.68
BRD-K47631482	CP	bromhexine	mucolytic			0.00, 0.00	0.56	0.09	0	-17.57	0	-52.9	0	-80.44	0	0	-39.74	-7.64
BRD-K60640630	CP	mometasone	glucocorticoid receptor agonist, immunosuppressant	NR3C1	Glucocorticoid receptor agonist	0.00, 0.00	1.19	0.64	-43.2	0	81.84	-52.68	0	-24.24	0	28.74	-96.24	-7.56
BRD-A33833419	CP	TER-14687	inhibitor of translocation of PKCq in T cells	PRKCQ		0.00, 0.00	1.09	0.28	-59.66	-36.46	0	-56.89	0	-39.45	0	27.11	0	-7.52
BRD-A65013509	CP	oxybutynin	acetylcholine receptor antagonist	CHRM3, CHRM1, CHRM2, CHRM4		0.00, 0.00	1.14	0.34	23.67	-28	-44.58	0	0	0	0	-42.34	NaN	-7.5
BRD-K32696739	CP	noreleagnine	imidazoline receptor ligand, serotonin receptor ligand	ADRA2A, ADRA2B, ADRA2C, HTR2A, MAOA, MAOB		0.00, 0.00	1.11	0.23	10.14	-45.83	0	-31.32	-11.42	0	0	0	-45.38	-7.45
BRD-K17823458	CP	danoprevir	HCV inhibitor, serine protease inhibitor			0.00, 0.00	0.92	0.3	-55.9	0	0	0	0	-69.88	0	-44.41	0	-7.4
BRD-K82577285	CP	dipropyl-dopamine	dopamine receptor agonist			0.00, 0.00	2.07	0.69	0	0	-65.33	57.3	36.03	0	-24.11	-76.98	NaN	-7.4
BRD-K83597974	CP	pargyline	monoamine oxidase inhibitor	MAOB, MAOA		0.00, 0.00	0.91	0.28	-12.7	0	0	-61.37	-70.89	0	0	-49.68	72.04	-6.95
BRD-A23290232	CP	westcort	corticosteroid		Glucocorticoid receptor agonist	0.00, 0.00	1.26	0.47	-36.04	0	0	-63.6	0	0	-78.93	0	NaN	-6.91
BRD-K71860425	CP	CDK2-5-inhibitor	inhibitor of CDK2/cyclin E and CDK5/p25	CDK2, CDK5		1.43, 1.43	1.09	0.31	-91.03	-46.96	0	-26.57	0	-25.83	0	0	0	-6.79
BRD-A07029265	CP	ipratropium	acetylcholine receptor antagonist	CHRM1, CHRM2, CHRM3, CHRM4, CHRM5		0.00, 0.00	1.26	0.4	0	0	0	0	-60.18	0	0	-45.69	-85.12	-6.75
BRD-K78659596	CP	MLN-2238	proteasome inhibitor	PSMB1	Proteasome inhibitor	0.00, 0.00	2.44	0.85	0	-13.59	0	0	0	-27.92	0	-63.99	-68.64	-6.73
BRD-A68039575	CP	liquiritigenin	aromatase inhibitor	CYP19A1		0.00, 0.00	1.3	0.45	-32.73	73.95	0	-75.71	31.22	0	-57.76	0	NaN	-6.66
BRD-A26095496	CP	clobetasol	glucocorticoid receptor agonist	NR3C1, PLA2G1B	Glucocorticoid receptor agonist	0.00, 0.00	1.44	0.73	-17.5	-38.02	0	-34.6	0	0	0	-11.79	-83.96	-6.6
BRD-K67844266	CP	MLN-4924	nedd activating enzyme inhibitor	NAE1, UBA3		0.00, 0.00	2.53	0.74	0	-20.3	0	-21.9	0	-79.17	-32.98	-27.02	0	-6.53
BRD-K15868788	CP	SDZ-205-557	serotonin receptor antagonist	HTR3A, HTR3B, HTR4		0.00, 0.00	0.76	0.1	0	32.62	-30.29	-91.77	0	-41.22	0	0	-39.72	-6.5
BRD-K98426715	CP	tubacin	HDAC inhibitor	HDAC6		1.43, 1.43	0.88	0.25	0	0	0	-72.66	0	-67.47	0	-54.43	0	-6.47
BRD-A70407468	CP	PSB-36	adenosine receptor antagonist	ADORA1, ADORA2A, ADORA2B, ADORA3		1.59, 0.00	1.01	0.23	-57.39	0	-36.59	-23.28	-38.78	0	-18.79	0	NaN	-6.45
BRD-K41895714	CP	AS-605240	Phosphatidylinositol 3-kinase (PI3K) inhibitor, PI3K inhibitor	MAOB, PIK3CA, PIK3CB, PIK3CD, PIK3CG	PI3K inhibitor	0.00, 0.00	1.7	0.61	43.12	-43.85	-29.04	0	-36.7	-30.79	0	0	0	-6.29
BRD-K52075715	CP	oxibendazole	DNA polymerase inhibitor, tubulin inhibitor	TUBB, TUBB4B	Tubulin inhibitor	2.86, 0.00	1.08	0.47	-55.15	0	-45.32	0	-57.05	0	0	-16.36	0	-6.12
BRD-K10098805	CP	rhapontin	apoptosis inducer			0.00, 0.00	1.17	0.34	25.02	0	20.26	-57.13	-35.37	0	-34.24	58.04	NaN	-6.08
BRD-A09349126	CP	norethindrone	ovulation inhibitor, progesterone receptor agonist	PGR		0.00, 0.00	1.01	0.27	-43.41	0	0	0	0	0	-43.37	-64.11	NaN	-5.92
BRD-A15530910	CP	carpindolol	adrenergic receptor antagonist, serotonin receptor antagonist		Serotonin receptor antagonist	0.00, 0.00	1.11	0.32	-50.67	0	0	-48	0	0	-79.69	-29.48	0	-5.89
BRD-K36038115	CP	BRD-K36038115	neuropeptide receptor antagonist	NPBWR1		0.00, 0.00	1.09	0.24	0	-27.36	0	-70.32	0	0	-31.27	0	-83.01	-5.84
BRD-K33106058	CP	cytarabine	antimetabolite, DNA polymerase inhibitor, DNA synthesis inhibitor, ribonucleotide reductase inhibitor	POLB, POLA1	Ribonucleotide reductase inhibitor	0.00, 0.00	1.28	0.45	-19.25	-34.41	0	-62.44	0	NaN	0	7.1	NaN	-5.6
BRD-A77824596	CP	fluocinolone	corticosteroid agonist, glucocorticoid receptor agonist	NR3C1, SERPINA6		4.76, 3.17	1.51	0.42	0	0	-60.09	0	-60.23	0	0	-30.77	NaN	-5.6
BRD-A82238138	CP	budesonide	glucocorticoid receptor agonist, glucocordicoid receptor antagonist, immunosuppressant	NR3C1, CYP3A5, CYP3A7	Glucocorticoid receptor agonist	3.17, 3.17	1.4	0.83	0	0	-83.47	0	-70.98	0	-31.52	53.79	NaN	-5.57
BRD-K37447567	CP	hydrocotarnine	non-narcotic opium alkaloid used in cancer pain treatment			0.00, 0.00	1.43	0.45	-55.74	0	-72.12	82.34	0	-50.92	0	73.44	NaN	-5.56
BRD-K96134740	CP	kitasamycin	protein synthesis inhibitor			0.00, 0.00	1.08	0.34	-30.2	0	0	-84.45	0	NaN	0	-31.75	NaN	-5.53
BRD-A07395371	CP	esmolol	adrenergic receptor antagonist	ADRB1		0.00, 0.00	0.56	0.15	-4.49	-43.93	0	-76.12	0	NaN	0	0	NaN	-5.5
BRD-K56334280	CP	amonafide	topoisomerase inhibitor, DNA intercalating drug	TOP2A, TOP2B	Topoisomerase inhibitor	0.00, 0.00	1.61	0.44	-34.15	17.4	-56.83	0	72.6	-52.69	0	0	0	-5.46
BRD-A62184259	CP	cycloheximide	glycogen synthase kinase inhibitor, protein synthesis inhibitor	GSK3B, RPL3	Protein synthesis inhibitor	0.00, 0.00	2.4	0.6	-17.39	0	-17.13	0	0	0	0	-49.16	-55.98	-5.43
BRD-K97274161	CP	BRD-K97274161	beta-catenin inhibitor, opioid receptor antagonist	OPRK1		1.59, 0.00	1.31	0.45	72.61	0	0	-43.09	0	-66.89	0	-49.15	NaN	-5.31
BRD-A29644307	CP	nomifensine	norepinephrine-dopamine reuptake inhibitor	SLC6A2, SLC6A3, DRD2, MAOA, MAOB, MPO		0.00, 0.00	1.27	0.43	-18.93	0	-80.7	0	-78.67	0	0	0	NaN	-5.11
BRD-A62326914	CP	paroxetine	cyclophilin inhibitor, norepinephrine reputake inhibitor, selective serotonin reuptake inhibitor (SSRI), serotonin reuptake inhibitor, serotonin uptake inhibitor	SLC6A4, CHRM1, CHRM2, CHRM3, CHRM4, CHRM5, HTR2A, SLC6A2		0.00, 0.00	1.34	0.36	0	-28.14	-81.22	-81.58	55.79	0	0	0	NaN	-5.11
BRD-A55484088	CP	BNTX	opioid receptor antagonist	OPRD1, OPRK1, OPRM1		0.00, 0.00	2.36	0.59	0	-23.53	-68.2	0	0	0	0	-75.26	NaN	-5.04
BRD-K19985802	CP	BRD-K19985802	protein phosphatase inhibitor			0.00, 0.00	1.06	0.27	-37.47	0	-78.9	0	0	0	-93.41	0	0	-5
BRD-K52930707	CP	rescinnamine	angiotensin converting enzyme inhibitor	ACE		1.43, 0.00	1.1	0.27	-6.39	45.1	0	-33.71	-32.94	49.67	-50.94	76.86	0	-4.76
BRD-K47717570	CP	NBQX	glutamate receptor antagonist, kainate receptor antagonist	GRIA1, GRIA2, GRIA3, GRIA4, GRIK1, GRIN1, GRIN2A, GRIN2B		0.00, 0.00	0.85	0.19	0	-22.68	0	-54.07	0	-40.72	0	8.97	-22.09	-4.72
BRD-K08219523	CP	5-nonyloxytryptamine	serotonin receptor agonist	HTR1B, HTR1D		0.00, 0.00	1.58	0.38	-33.27	0	0	-48.51	0	-57.95	0	30.96	0	-4.65
BRD-K77390737	CP	xanthohumol	aromatase inhibitor, diacylglycerol O acyltransferase inhibitor, valosin containing protein inhibitor	CYP19A1, VCP		0.00, 0.00	1.35	0.38	-45.85	0	-76.16	43.55	0	0	0	-48.46	90.27	-4.29
BRD-K98297262	CP	BRD-K98297262	1,3-beta-glucan synthase inhibitor	CLC		1.59, 1.59	1.3	0.36	-36.52	0	0	-44.89	-49.27	0	0	0	NaN	-4.25
BRD-K25504083	CP	cytochalasin-d	actin polymerization inhibitor, actin stabilizer	ACTB		0.00, 0.00	1.82	0.44	-26.18	0	0	-35.68	0	-87.11	0	0	0	-4.2
BRD-K03981224	CP	ethisterone	androgen receptor agonist	TYR		5.71, 4.29	0.73	0.25	0	-59.29	0	-64.98	95.58	-33.01	0	47.37	0	-4.09
BRD-M86331534	CP	pyrvinium-pamoate	AKT inhibitor, androgen receptor (AR) inhibitor, androgen receptor antagonist	AR		0.00, 0.00	2.96	0.81	0	0	0	-38.57	-47.5	53.15	0	-51.97	0	-3.98
BRD-K55462201	CP	AM-404	FAAH transport inhibitor, anandamide transport inhibitor, nucelar factor of activated T-cells inhibitor, TRPV agonist	TRPV1, CNR1, CNR2, FAAH		0.00, 0.00	0.82	0.23	0	0	0	-82.41	-73.53	NaN	0	0	NaN	-3.97
BRD-A54487287	CP	cortisone	glucocorticoid receptor agonist	NR3C1		0.00, 0.00	0.72	0.15	0	-32.89	-39.3	0	0	0	0	-19.96	-46.01	-3.91
BRD-K15600710	CP	obatoclax	BCL inhibitor, MCL1 inhibitor	BCL2, BCL2L1, MCL1	BCL inhibitor	0.00, 0.00	2.15	0.7	0	27.13	-64.52	0	-57.08	0	0	-25.14	0	-3.88
BRD-K82143716	CP	flucytosine	pyrimidine analog, inhibits fungal DNA synthesis	DNMT1		0.00, 0.00	0.98	0.39	0	0	0	-64.85	-95.27	NaN	0	-10.49	NaN	-3.88
BRD-A10188456	CP	dexamethasone	glucocorticoid receptor agonist, corticosteroid agonist, immunosuppressant	ANXA1, CYP3A4, CYP3A5, NOS2, NR0B1, NR3C1, NR3C2		0.00, 0.00	1.2	0.67	-48.75	0	0	0	0	-63.44	0	-22.17	-47.89	-3.85
BRD-A34208323	CP	VU-0404997-2	glutamate receptor modulator	GRM4		0.00, 0.00	0.95	0.26	0	-76.09	0	0	0	-87.3	-55.92	40.06	0	-3.82
BRD-K71823332	CP	epothilone-a	microtubule stabilizing agent			2.86, 0.00	1.02	0.4	0	0	-63.81	-39.88	83.86	0	-63.29	0	75.22	-3.74
BRD-A31575449	CP	CGP-20712	adrenergic receptor antagonist	ADRB1, ADRB3		0.00, 0.00	0.88	0.32	0	-18	-39.54	0	-62.58	0	0	-75.95	0	-3.67
BRD-A23637604	CP	oxymetholone	androgen receptor agonist, synthetic hormone with anabolic and androgenic properties	AR	Androgen receptor modulator	0.00, 0.00	0.65	0.24	0	0	0	-52.82	-70.25	NaN	0	40.22	NaN	-3.63
BRD-K14048378	CP	BRD-K14048378	lysophospholipid receptor agonist	S1PR3		1.59, 1.59	0.89	0.23	0	0	0	-82.8	-37.04	-75.05	0	0	NaN	-3.63
BRD-K36055864	CP	cycloheximide	glycogen synthase kinase inhibitor, protein synthesis inhibitor	GSK3B, RPL3		0.00, 0.00	2.15	0.6	-22.98	-56.42	0	16.48	42.42	0	0	-11.23	-39.13	-3.52
BRD-K43764301	CP	dexketoprofen	cyclooxygenase inhibitor	CXCR1, PTGS1, PTGS2, SLC5A8		0.00, 0.00	0.97	0.2	-62.99	0	-51.35	0	0	-64.95	0	0	0	-3.49
BRD-K02953697	CP	naringin	cytochrome P450 inhibitor	SLCO1A2		0.00, 0.00	1.26	0.47	31.57	0	0	-39.68	0	0	-57.49	-48.63	NaN	-3.45
BRD-K81209159	CP	herniarin	acetylcholinesterase inhibitor	ACHE, CA1, CA12, CA14, CA4, CA6, CA9		0.00, 0.00	1.57	0.36	0	0	-43.86	-65.4	0	32.74	0	0	-99.07	-3.45
BRD-A43082555	CP	loxoprofen	cyclooxygenase inhibitor, platelet aggregation inhibitor, prostanoid receptor inhibitor	PTGS2		0.00, 0.00	0.88	0.3	0	-59.35	0	-50.21	0	NaN	0	0	NaN	-3.41
BRD-K59184148	CP	SB-216763	glycogen synthase kinase inhibitor	GSK3B, CCNA2, CDK2, GSK3A	Glycogen synthase kinase inhibitor	1.43, 1.43	0.36	0.17	-51.93	0	0	-90.63	0	56.9	0	0	-96.9	-3.39
BRD-A68930007	CP	ouabain	ATPase inhibitor, alpha subunit binder	ATP1A1, ATP1A2, ATP1A3, ATP1A4, ATP1B1, ATP1B2, ATP1B3, ATP1B4, FXYD2	ATPase inhibitor	0.00, 0.00	2.09	0.56	0	0	0	-26.06	-28.71	-45.12	0	-11.98	58.08	-3.38
BRD-A33711280	CP	metixene	acetylcholine receptor antagonist	CHRM5, CHRM1, CHRM2, CHRM3, CHRM4		0.00, 0.00	0.91	0.25	24.34	-22.27	0	0	0	0	-52.42	-75.55	NaN	-3.37
BRD-K99411983	CP	lumicolchicine	colchicine isomer, non-binder of microtubules			0.00, 0.00	0.51	0.16	0	-28.18	-92.96	0	0	0	0	-17.87	-20.55	-3.33
BRD-A97739905	CP	ketoprofen	cyclooxygenase inhibitor	PTGS2, PTGS1, CXCR1, SLC5A8		0.00, 0.00	1.07	0.39	10.04	0	0	-44.29	0	0	0	-55.14	-93.58	-3.31
BRD-A48720949	CP	testosterone	androgen receptor (AR) agonist, androgen receptor agonist, testosterone receptor agonist	AR, CYP19A1, CYP2C19, CYP2C8, CYP3A5	Androgen receptor modulator	0.00, 0.00	0.82	0.19	-22.61	-25.58	0	0	0	-51.71	0	-94.84	0	-3.27
BRD-A83892713	CP	rifampicin	DNA directed RNA polymerase inhibitor, enzyme inducer	NR1I2, ABCB1, CYP2B6, CYP2C19, CYP2C8, CYP3A4, CYP3A5, SLCO1A2, SLCO1B1, SLCO1B3		0.00, 0.00	1.26	0.34	0	-27.1	0	0	-83.26	0	0	-98.46	NaN	-3.24
BRD-K37798499	CP	etoposide	topoisomerase inhibitor, cell cycle inhibitor, DNA inhibitor, DNA intercalating drug, DNA repair enzyme inhibitor	TOP2A, CYP2E1, CYP3A5, TOP2B	Topoisomerase inhibitor	0.00, 0.00	2.69	0.78	0	36.44	-41.78	-74.98	0	NaN	0	0	NaN	-3.21
BRD-K95899059	CP	LY-344864	serotonin receptor agonist	HTR1F, HTR1A, HTR1B, HTR1D, HTR1E, HTR2A, HTR2B, HTR2C, HTR7		0.00, 0.00	1.18	0.2	0	0	-39.17	0	39.43	-75.16	0	-54.09	NaN	-3.21
BRD-K09497549	CP	kawain	calcium channel modulator, mTOR inhibitor, Sodium Channel Blockers	MTOR		0.00, 0.00	1.07	0.28	-46.23	-37.95	0	0	0	0	0	-41.61	NaN	-3.21
BRD-K09132007	CP	D-4476	casein kinase inhibitor, TGF beta receptor inhibitor	CSNK1A1, CSNK1D, TGFB1	TGF beta receptor inhibitor	1.43, 0.00	1.18	0.35	-43.29	0	0	0	-45	0	0	-17.54	-87.28	-3.18
BRD-K82255054	CP	propofol	membrane integrity inhibitor, membrane permeability inhibitor, TRPV agonist	CYP2B6, FAAH, GABRA1, GABRA2, GABRA3, GABRA4, GABRA5, GABRA6, GABRB1, GABRB2, GABRB3, GABRD, GABRE, GABRG1, GABRG2, GABRG3, GABRP, GABRQ, SCN2A, SCN4A, TRPV1		1.43, 1.43	0.66	0.17	4.68	50.31	-67.07	-67.45	0	-31.89	0	12.42	0	-3.13
BRD-A41250306	CP	cyclopenthiazide	diuretic, inhibitor of sodium chloride symporter			0.00, 0.00	0.52	0.18	4.66	-61.65	-47.68	0	-77.89	74.41	0	48.3	0	-3.1
BRD-A39290993	CP	cyproterone	androgen receptor antagonist, DNA directed DNA polymerase stimunlant, Estradiol 17 beta dehydrogenase stimulant, estrone sulfotransferase stimulant, progesterone receptor agonist, testosterone receptor antagonist	AR, ADORA1, ESR1	Androgen receptor modulator, Progesterone receptor antagonist	0.00, 0.00	1.01	0.23	-24.35	-35.99	0	-24.51	-17.39	0	0	0	0	-3.03
BRD-K54256913	CP	MK-1775	wee1 kinase inhibitor	WEE1		0.00, 0.00	1.75	0.6	-20.5	-29.56	0	0	0	-57.59	-53.81	0	0	-3.02
BRD-K64881305	CP	ispinesib	kinesin family member inhibitor, kinesin inhibitor, Kinesin-Like Spindle Protein KIF11 (KSP, Eg5) Inhibitors	KIF11		0.00, 0.00	1.68	0.51	0	0	0	0	0	-75.94	0	-25.07	-64.71	-2.94
BRD-A35108200	CP	dexamethasone	glucocorticoid receptor agonist, corticosteroid agonist, immunosuppressant	ANXA1, CYP3A4, CYP3A5, NOS2, NR0B1, NR3C1, NR3C2	Glucocorticoid receptor agonist	0.00, 0.00	1.3	0.85	-64.09	-9.83	0	14.4	-22.75	-37.08	-33.68	3.1	0	-2.92
BRD-K36007650	CP	puromycin	adenosine receptor agonist, protein synthesis inhibitor	NHP2L1, RPL10L, RPL11, RPL13A, RPL15, RPL19, RPL23, RPL23A, RPL26L1, RPL3, RPL37, RPL8, RSL24D1		0.00, 0.00	2.26	0.58	-30.43	-41.68	0	0	-54.01	0	45.06	0	0	-2.91
BRD-K50135270	CP	GBR-12935	dopamine uptake inhibitor	AGTR1, SLC6A3		0.00, 0.00	1.25	0.36	-17.33	0	0	-20.69	0	0	0	-27.69	-50.07	-2.9
BRD-M41783010	CP	acamprosate	glutamate receptor antagonist, excitatory amino acid receptor antagonist, GABA receptor agonist, glutamate receptor modulator	GABRA1, GABRA2, GABRA3, GABRA4, GABRA5, GABRA6, GABRB1, GABRB2, GABRB3, GABRD, GABRE, GABRG1, GABRG2, GABRG3, GABRP, GABRQ, GRIN1, GRIN2A, GRIN2B, GRIN2C, GRIN2D, GRIN3A, GRIN3B, GRM5		0.00, 0.00	1.35	0.39	-33.43	NaN	0	30.81	NaN	NaN	0	0	-84.76	-2.85
BRD-K46212057	CP	voriconazole	cell wall synthesis inhibitor, cytochrome P450 inhibitor, lanosterol demethylase inhibitor	CYP2C19, CYP51A1		0.00, 0.00	1.43	0.45	0	0	0	0	0	0	-80.04	-34.01	-51.44	-2.83
BRD-K53737926	CP	amitriptyline	norepinephrine inhibitor, serotonin receptor inhibitor, sigma receptor inhibitor	CHRM1, CHRM2, CHRM3, CHRM4, CHRM5, HRH1, HTR6, SLC6A2, SLC6A4, ADRA1A, ADRA1B, ADRA1D, ADRA2A, ADRB1, ADRB2, ADRB3, HRH2, HRH4, HTR1A, HTR1B, HTR1D, HTR2A, HTR2C, HTR7, KCNA1, KCND2, KCND3, KCNQ2, KCNQ3, NTRK1, NTRK2, OPRD1, OPRK1, OPRM1, SIGMAR1	Serotonin receptor antagonist	0.00, 0.00	1.08	0.27	-24.53	-33.6	0	0	0	-49.69	0	-62.09	0	-2.77
BRD-K08619574	CP	thioproperazine	dopamine receptor antagonist	ADRA1A, ADRA1B, DRD1, DRD2, HTR1A, HTR2A	Dopamine receptor antagonist	0.00, 0.00	0.81	0.3	-16.21	-50.57	-68.15	0	0	0	0	0	-81.28	-2.76
BRD-A78360835	CP	cercosporin	photoactivated to produce toxic reactive oxygen species, PKC inhibitor			0.00, 0.00	2.96	0.78	0	-44.89	0	-39.11	0	0	0	-20.46	NaN	-2.74
BRD-A29260609	CP	acebutolol	adrenergic receptor antagonist	ADRB1, ADRB2		0.00, 0.00	1.13	0.31	0	0	0	-76.15	0	0	-96.02	-8.9	NaN	-2.71
BRD-K23478508	CP	digoxin	ATPase inhibitor, ROR antagonist	ATP1A1, ABCB1, RORC, SLCO1B3		0.00, 0.00	2.17	0.51	0	0	0	-21.52	-19.98	-20.18	0	0	0	-2.7
BRD-A30435184	CP	metergoline	dopamine receptor agonist, serotonin receptor antagonist, prolactin inhibitor	DRD2, HTR1A, HTR1B, HTR1D, HTR1E, HTR1F, HTR2A, HTR2B, HTR2C, HTR5A, HTR6, HTR7	Serotonin receptor antagonist	0.00, 0.00	1.9	0.58	0	-64.57	41.08	0	-36.23	0	0	-63.09	NaN	-2.68
BRD-K02715688	CP	hydrastine	GABA receptor antagonist			0.00, 0.00	1.48	0.45	-43.39	-53.89	0	0	0	0	67.61	0	-79.67	-2.67
BRD-K64314806	CP	BRD-K64314806	lipoxygenase inhibitor			0.00, 0.00	1.25	0.23	0	0	0	-28.43	82.08	0	0	-70.66	-42.29	-2.64
BRD-A60571864	CP	budesonide	glucocorticoid receptor agonist, glucocordicoid receptor antagonist, immunosuppressant	NR3C1, CYP3A5, CYP3A7		0.00, 0.00	1.51	0.75	-45.62	0	-46.01	-22.97	0	0	0	-31.6	0	-2.61
BRD-K01902415	CP	pirinixic-acid	PPAR receptor agonist	PPARA	PPAR receptor agonist	0.00, 0.00	1.06	0.3	0	0	-86.6	-31.25	0	0	-43.34	0	0	-2.6
BRD-K07507905	CP	BRL-37344	adrenergic receptor agonist	ADRB3, ADRB1, ADRB2		0.00, 0.00	0.76	0.25	-77.95	0	0	-95.55	0	0	0	26.64	-86.69	-2.59
BRD-K11630072	CP	carmofur	thymidylate synthase inhibitor, pyrimidine antagonist	TYMS	Thymidylate synthase inhibitor	1.79, 0.00	1.19	0.41	0	-65.93	-87.08	0	89.04	NaN	0	0	NaN	-2.58
BRD-A27143604	CP	DPN	estrogen receptor agonist	ESR2	Estrogen receptor agonist	1.43, 1.43	0.81	0.28	54.65	0	-74.93	0	-38.14	57.85	0	-74.45	0	-2.57
BRD-K70505054	CP	ranitidine	histamine receptor antagonist	HRH2, SLC22A2		1.43, 1.43	1.1	0.44	0	-30.03	0	0	-74.62	-73.26	0	0	0	-2.48
BRD-K02607075	CP	tubocurarine	acetylcholine receptor antagonist	CHRNA2, HTR3A, ACHE, HTR3B, KCNN1, KCNN2, KCNN3, ZACN		0.00, 0.00	1.13	0.4	0	20.67	0	0	-42.27	-72.8	0	25.38	-39.61	-2.47
BRD-A94413429	CP	NTNCB	neuropeptide receptor antagonist	NPY5R		0.00, 0.00	1.69	0.73	-49.97	0	0	-35.36	26.77	0	0	-35.41	0	-2.43
BRD-K03319035	CP	maprotiline	norepinephrine reputake inhibitor, tricyclic antidepressant (TCA)	SLC6A2, ADRA1A, ADRA1B, ADRA1D, ADRA2A, ADRA2B, ADRA2C, CHRM1, CHRM2, CHRM3, CHRM4, CHRM5, DRD2, HRH1, HTR2A, HTR2C, HTR7	Norepinephrine reuptake inhibitor, Tricyclic antidepressant	1.59, 0.00	1.05	0.35	-26.51	-34.38	-18.97	-22.45	0	0	0	10.37	NaN	-2.37
BRD-K27721098	CP	clopidogrel	purinergic receptor antagonist, platelet aggregation inhibitor, purinergic receptor inhibitor	P2RY12, CYP2B6, CYP2C19, CYP3A5		0.00, 0.00	2.81	0.7	-24.83	-32.44	0	0	0	0	52.93	-37.59	0	-2.36
BRD-A12633378	CP	BRD-A12633378	voltage-gated potassium channel activator	KCNQ4, KCNQ2		0.00, 0.00	0.9	0.18	0	-20.04	-26.16	0	NaN	0	0	0	-50.55	-2.36
BRD-K17896185	CP	FIT	opioid receptor agonist	OPRD1		0.00, 0.00	1.44	0.51	-71.73	-51.69	73.06	0	63.94	-64.32	0	0	0	-2.33
BRD-K14844937	CP	BRD-K14844937	GABA benzodiazepine site receptor inverse agonist	GABRA1, GABRA2, GABRA3, GABRA5		1.43, 0.00	0.85	0.24	0	0	-47.77	0	0	-37.03	0	60.59	-52.03	-2.29
BRD-A16934955	CP	nalbuphine	opioid receptor agonist, opioid receptor antagonist	OPRD1, OPRK1, OPRM1		0.00, 0.00	1.34	0.4	0	-71.49	0	0	-86.27	NaN	0	0	NaN	-2.28
BRD-K51485625	CP	ritonavir	HIV protease inhibitor, cytochrome P450 inhibitor	CYP3A4, CYP1A2, CYP2B6, CYP2C19, CYP3A5, CYP3A7	HIV protease inhibitor	0.00, 0.00	0.77	0.18	0	0	0	-48.67	0	NaN	0	-60.91	NaN	-2.26
BRD-K27141178	CP	SB-203186	serotonin receptor antagonist	HTR4		0.00, 0.00	1.8	0.59	19.65	-28.98	-61.93	-44.38	0	0	0	0	NaN	-2.26
BRD-K30296925	CP	flavokavain-b	carcinoma cell growth inhibitor, hypoxia inducible factor inhibitor	HIF1A		0.00, 0.00	1.49	0.66	0	0	-96.07	0	28.9	-65.17	0	-86.23	0	-2.26
BRD-K83289131	CP	CAY-10618	NAMPT inhibitor, niacinamide phosphoribosyltransferase inhibitor	NAMPT		0.00, 0.00	1.57	0.45	0	-42.41	-81.23	-53.82	0	0	0	0	0	-2.24
BRD-K78692225	CP	leflunomide	dihydroorotate dehydrogenase inhibitor, PDGFR tyrosine kinase receptor inhibitor, disease modifying antirheumatic drug, immunosuppressant, JAK inhibitor, STAT inhibitor	DHODH, AHR, CYP2C19, JAK3, PTK2B, STAT6		0.00, 0.00	0.52	0.18	25.36	0	-79.25	0	0	-51.61	81.42	3.49	-73.85	-2.22
BRD-K56699285	CP	metergoline	dopamine receptor agonist, serotonin receptor antagonist, prolactin inhibitor	DRD2, HTR1A, HTR1B, HTR1D, HTR1E, HTR1F, HTR2A, HTR2B, HTR2C, HTR5A, HTR6, HTR7		0.00, 0.00	1.22	0.31	-3.26	-46.67	0	0	-61.59	0	0	-34.2	0	-2.22
BRD-K30570479	CP	VU-0400195-3	glutamate receptor modulator	GRM4		0.00, 0.00	1.07	0.27	40.16	-36.81	0	-81.82	0	0	0	-19.21	0	-2.22
BRD-A69512159	CP	carbidopa	aromatic L-amino acid decarboxylase inhibitor, dopa decarboxylase (aromatic L-amino acid decarboxylase) inhibitor	DDC		0.00, 0.00	2.07	0.67	0	-72.19	0	90.57	-58.15	0	0	-22.09	0	-2.2
BRD-A92177080	CP	betamethasone	corticosteroid agonist, glucocorticoid receptor agonist	NR3C1	Glucocorticoid receptor agonist	2.86, 0.00	1.3	0.82	0	0	0	0	-73.01	-91.46	0	-5.47	-63.7	-2.18
BRD-K59753975	CP	vindesine	tubulin inhibitor, microtubule inhibitor, vinca alkaloid	TUBB, TUBB1	Tubulin inhibitor	0.00, 0.00	1.41	0.49	0	-42.29	0	0	0	NaN	-55.31	0	NaN	-2.16
BRD-K09790412	CP	H-9	cAMP dependent protein kinase inhibitor, PKA inhibitor	PRKACA		0.00, 0.00	0.57	0.23	0	-28	-55.96	0	0	-59.53	0	0	0	-2.15
BRD-K68246049	CP	TTNPB	RAR agonist, retinoid receptor agonist	RARB, RARA, RARG	Retinoid receptor agonist	0.00, 0.00	1.4	0.33	0	0	0	-52.22	0	-81.89	0	-37.74	0	-2.15
BRD-K76064317	CP	tyrphostin-AG-1296	FLT3 inhibitor	FLT3		0.00, 0.00	0.65	0.23	0	75.58	0	0	0	-33.63	0	-60.2	-71.11	-2.15
BRD-K77133231	CP	PD-169316	p38 MAPK inhibitor	ALOX5	P38 MAPK inhibitor	0.00, 0.00	1.29	0.28	0	0	NaN	NaN	-84.91	0	NaN	NaN	NaN	-2.14
BRD-K95992530	CP	Cyclo-[Arg-Gly-Asp-D-Phe-Val]	integrin antagonist	ITGAV, ITGB3		4.29, 0.00	0.75	0.14	50.8	-24.31	-74.24	0	0	0	-86.01	0	88.54	-2.12
BRD-K15935639	CP	z-leu3-VS	PGPH inhibitor, proteasome inhibitor		Proteasome inhibitor	0.00, 0.00	3	0.82	0	0	NaN	NaN	0	-63.71	NaN	NaN	NaN	-2.1
BRD-A78391468	CP	prednisolone	glucocorticoid receptor agonist	NR3C1, NR3C2, SERPINA6	Glucocorticoid receptor agonist	0.00, 0.00	1.53	0.75	0	-25.25	-81.56	-58.75	0	0	0	-21.46	0	-2.05
BRD-K57011718	CP	UK-356618	metalloproteinase inhibitor	MMP3, MMP13, MMP14, MMP2, MMP9		1.43, 0.00	0.81	0.19	-65.09	47.1	0	0	-45.54	0	0	0	-89.21	-2.04
BRD-A38898897	CP	GW-311616	leukocyte elastase inhibitor	ELANE		4.29, 1.43	1.43	0.49	0	91.37	0	-66.99	-43.63	-24.24	0	43.64	0	-2.03
BRD-A69951442	CP	dexamethasone	glucocorticoid receptor agonist, corticosteroid agonist, immunosuppressant	ANXA1, CYP3A4, CYP3A5, NOS2, NR0B1, NR3C1, NR3C2		0.00, 0.00	1.47	0.68	-93.03	-87.81	0	0	0	-38.16	0	0	0	-1.97
BRD-A82371568	CP	clofarabine	ribonucleoside reductase inhibitor, DNA polymerase inhibitor, DNA repair enzyme inhibitor, DNA synthesis inhibitor, ribonucleotide reductase inhibitor	RRM1, POLA1, RRM2, SLC22A8	Ribonucleotide reductase inhibitor	0.00, 0.00	2.16	0.52	-68.71	0	0	-59.15	-29.09	0	0	29.15	0	-1.97
BRD-K64857848	CP	XMD-885	leucine rich repeat kinase inhibitor, MAP kinase inhibitor	LRRK2, MAPK7	Leucine rich repeat kinase inhibitor	4.29, 1.43	1.08	0.56	40.13	-22.6	0	0	0	80.2	-35.62	17.41	-56.59	-1.95
BRD-A94709349	CP	metaxalone	muscle relaxant			1.43, 0.00	0.88	0.3	-69.53	0	0	-45.68	-54.61	0	0	0	0	-1.94
BRD-K99498722	CP	NPI-2358	tubulin inhibitor, angiogenesis inhibitor, tubulin polymerisation inhibitor		Tubulin inhibitor	0.00, 0.00	1.63	0.59	-79.27	94.18	0	0	0	0	-91.05	-30.83	0	-1.9
BRD-K28115081	CP	apafant	platelet activating factor receptor antagonist	PTAFR		0.00, 0.00	1.13	0.28	0	-29.92	-71.47	-62.66	0	0	0	0	0	-1.9
BRD-K09991945	CP	GSK-3-inhibitor-II	glycogen synthase kinase inhibitor, PKC inhibitor, superoxide dismutase expression inhibitor	GSK3B	Glycogen synthase kinase inhibitor, PKC inhibitor	1.59, 0.00	1.24	0.44	-33.38	-65.32	-29.9	0	0	0	44.76	0	NaN	-1.9
BRD-K92413528	CP	thiazolidinecarboxylic-acid	glutathione synthase stimulant, reducing agent			3.57, 0.00	2.32	0.82	-58.74	0	-54.97	0	94.75	NaN	0	0	NaN	-1.89
BRD-K02407574	CP	parbendazole	tubulin inhibitor	TUBB	Tubulin inhibitor	0.00, 0.00	0.89	0.42	0	0	-49.79	0	0	0	-45.22	0	-86.58	-1.87
BRD-A47342814	CP	naltrindole	opioid receptor antagonist	OPRD1, OPRK1, OPRM1		0.00, 0.00	0.95	0.22	0	0	0	-62.8	-76.32	NaN	0	0	NaN	-1.86
BRD-K97564742	CP	mepyramine	histamine receptor antagonist	HRH1		0.00, 0.00	0.5	0.14	-40.97	21.44	0	-33.7	-86.43	0	0	4.51	0	-1.86
BRD-K17378184	CP	prestwick-559	dopamine receptor agonist	DRD3, ADRA1A, ADRA1D, ADRA2A, DRD1, DRD2, DRD4, HTR1A, HTR2B		0.00, 0.00	0.68	0.16	-2.78	-48.86	0	-33.78	0	40.42	0	0	-73.76	-1.82
BRD-K14821540	CP	FCCP	mitochondrial oxidative phosphorylation uncoupler			1.43, 1.43	1.9	0.72	-25.05	0	0	-19.97	38.47	8.79	84.79	0	-85.26	-1.8
BRD-K87158025	CP	benzamil	epithelial sodium channel blocker	PKD2L1, SCNN1A, SCNN1B, SCNN1G, ASIC1, SCNN1D, SLC8A1		0.00, 0.00	0.7	0.2	0	0	0	40.15	-45.8	-21.12	-21.13	-31.12	0	-1.8
BRD-K19462402	CP	buflomedil	adrenergic receptor antagonist, calcium channel antagonist	CACNA1C		1.79, 1.79	1.24	0.35	-2.93	-24.43	0	-54.31	0	NaN	99.04	0	NaN	-1.8
BRD-K96670504	CP	lonidamine	glucokinase inhibitor, protein synthesis inhibitor	GCK		0.00, 0.00	0.76	0.18	0	-36.03	0	-42.57	-43.36	0	0	0	0	-1.76
BRD-K21853356	CP	RG-14620	EGFR inhibitor	EGFR		0.00, 0.00	1.09	0.33	0	0	0	0	0	-42.23	0	-32.54	-45.74	-1.76
BRD-K61033289	CP	15-delta-prostaglandin-j2	PPAR receptor agonist, FXR antagonist	PPARG, NR1H4		0.00, 0.00	3.07	0.89	-43.31	0	0	0	0	51.57	-91.63	0	-82.44	-1.73
BRD-K28470988	CP	L-690330	inositol monophophatase inhibitor	IMPA1		0.00, 0.00	1.7	0.78	0	-90.55	-42.82	0	-85.6	0	0	0	0	-1.73
BRD-K08998509	CP	fananserin	dopamine receptor antagonist, serotonin receptor antagonist	HTR2A, DRD4		0.00, 0.00	1.2	0.42	95.02	0	0	0	23.68	0	-47.42	-65.01	-62.56	-1.73
BRD-A00267231	CP	hemado	adenosine receptor agonist	ADORA3, ADORA1, ADORA2A, ADORA2B		0.00, 0.00	0.85	0.32	-83.27	0	0	-42.6	52.55	-46.59	0	0	0	-1.72
BRD-K87905482	CP	anandamide	cannabinoid receptor agonist, potassium channel blocker, TRPV agonist	CNR1, CNR2, TRPV1, CACNA1G, CACNA1H, CACNA1I, GLRA1, GPR119, GPR18, GPR55, KCNA2, KCND3, KCNK3, KCNK9, TRPM8		0.00, 0.00	0.73	0.19	73.99	50.68	-37.79	-88.28	-58.39	0	0	0	0	-1.7
BRD-K72783841	CP	tyrphostin-AG-555	CDK inhibitor, epidermal growth factor receptor (EGFR) inhibitor, tyrosine kinase inhibitor	CDK2, EGFR		1.43, 1.43	1.2	0.32	-74.46	0	-90.72	0	0	0	-30.02	0	46.44	-1.69
BRD-K73391359	CP	quinisocaine	anesthetic			0.00, 0.00	0.63	0.11	0	0	-96.25	-48.27	0	45.21	-93.99	0	0	-1.67
BRD-K53979406	CP	ALX-5407	glycine transporter inhibitor, GlyT-1 inhibitor	SLC6A9		0.00, 0.00	1.2	0.44	43.95	-51.15	-30.27	0	0	-46.71	51.75	0	NaN	-1.66
BRD-A17428743	CP	BW-723C86	serotonin receptor agonist	HTR2B, HTR2A, HTR2C		0.00, 0.00	0.78	0.22	0	0	0	-28.76	0	-79.8	0	-25.77	0	-1.66
BRD-K54462405	CP	doxepin	histamine receptor antagonist, adrenergic transmitter uptake inhibitor, histamine receptor inhibitor, norepinephrine reputake inhibitor, serotonin reuptake inhibitor, tricyclic antidepressant	HRH1, HRH2, SLC6A2, SLC6A4, ADRA1A, ADRA1B, ADRA1D, ADRA2A, ADRA2B, ADRA2C, CHRM1, CHRM2, CHRM3, CHRM4, CHRM5, CYP2C19, DRD2, HRH4, HTR1A, HTR2A, HTR2B, HTR2C, HTR6, KCNH2, SLC6A3		0.00, 0.00	0.86	0.24	0	0	-49.86	38.55	0	0	0	-29.62	-35.96	-1.66
BRD-K83837640	CP	JNJ-26854165	HDAC inhibitor, MDM inhibitor	HDAC1, HDAC10, HDAC11, HDAC2, HDAC3, HDAC4, HDAC5, HDAC6, HDAC7, HDAC8, HDAC9, MDM2		1.43, 0.00	1.4	0.39	-13.3	0	0	0	-74.65	0	0	0	-34.15	-1.66
BRD-K84987553	CP	MDM2-inhibitor	MDM inhibitor	MDM2	MDM inhibitor	0.00, 0.00	1.22	0.52	-50.72	0	0	-56	51.78	-64.28	0	0	0	-1.65
BRD-K46018455	CP	bezafibrate	PPAR receptor agonist, 11-beta hydroxysteroid dehydrogenase expression inhibitor, 11-beta hydroxysteroid dehydrogenase inhibitor, lipase clearing factor inhibitor	PPARA, PPARD, PPARG, HSD11B1, LPL	PPAR receptor agonist	0.00, 0.00	0.83	0.24	-19.69	0	-99.75	0	0	-10.4	0	-5	0	-1.62
BRD-A24191444	CP	ifenprodil	adrenergic receptor antagonist, glutamate receptor antagonist	GRIN1, GRIN2B		0.00, 0.00	0.9	0.16	0	-21.16	0	-51.74	0	NaN	0	-3.81	NaN	-1.62
BRD-A73605923	CP	mocimycin	protein synthesis inhibitor			0.00, 0.00	0.9	0.3	-65.69	-28.49	0	0	0	-32.31	0	17.65	0	-1.62
BRD-K14965640	CP	ibuprofen	cyclooxygenase inhibitor, NFkB pathway inhibitor	PTGS2, PTGS1, ASIC1, BCL2, CFTR, CYP2C8, FABP2, PLAT, PPARG, SLC5A8, THBD		0.00, 0.00	0.76	0.26	12.48	-35.97	0	-14.82	-50.25	0	0	0	0	-1.59
BRD-A65550283	CP	ginsenoside	steroidal receptor agonist			0.00, 0.00	1.13	0.31	-69.75	0	0	-30.48	0	36.1	0	55.43	-98.82	-1.59
BRD-K13087974	CP	4,5-dianilinophthalimide	EGFR inhibitor, epidermal growth factor receptor (EGFR) inhibitor	EGFR	EGFR inhibitor	0.00, 0.00	0.84	0.35	-19.99	0	0	0	-47.1	-56.32	0	0	0	-1.59
BRD-K78084463	CP	W-12	calmodulin antagonist			0.00, 0.00	1.39	0.38	-49.52	0	NaN	NaN	0	0	NaN	NaN	NaN	-1.57
BRD-K27737647	CP	H-89	AKT inhibitor, cAMP dependent protein kinase inhibitor, PKA inhibitor, voltage-gated potassium channel blocker	PRKACA, GSG2, KCNA2, KCNA3, KCNA5, KCNAB2, KCNC1, KCNC2, KCNC3, KCNE1, KCNE2, KCNE3, KCNE4, KCNH1, KCNH2, KCNQ1, KCNQ2, KCNQ3, KCNQ5, KCNS3, PKIA	PKA inhibitor	0.00, 0.00	1.58	0.55	-55.65	0	0	0	0	-40.37	0	-33.57	0	-1.52
BRD-K55070890	CP	thiothixene	dopamine receptor, dopamine receptor antagonist	HTR2A, DRD1, DRD2, HRH1		0.00, 0.00	1.8	0.45	0	-48.82	0	-19.89	0	0	0	-44.3	0	-1.52
BRD-K84996949	CP	sinensetin	cyclooxygenase inhibitor			0.00, 0.00	1.1	0.38	-33.17	81.57	0	-66.24	0	20.02	0	-93.22	0	-1.52
BRD-K70557564	CP	zosuquidar	P glycoprotein inhibitor, P glycoprotein modulator	ABCB1, ABCB4		0.00, 0.00	0.98	0.31	-21.14	-52.13	0	-34.91	0	0	0	9.46	76.07	-1.49
BRD-K82795137	CP	loratadine	histamine receptor antagonist	HRH1, CYP2C19, CYP3A5	HRH1 antagonist	0.00, 0.00	1.14	0.22	-5.71	-74.01	0	0	82.54	NaN	0	-5.95	NaN	-1.49
BRD-K32755366	CP	reserpic-acid	norepinephrine transporter inhibitor			0.00, 0.00	0.93	0.38	0	-75.65	0	-91.59	-22.04	0	0	0	0	-1.48
BRD-A64228451	CP	terreic-acid	Bruton's tyrosine kinase (BTK) inhibitor	BTK		0.00, 0.00	1.56	0.52	0	0	-65.72	0	0	-74.26	0	-39.89	0	-1.48
BRD-K92138166	CP	mammea-a	cytotoxic, antibacterial			0.00, 0.00	0.55	0.08	34.1	0	-78.01	0	0	-86.68	-35.25	20.22	0	-1.48
BRD-K26669427	CP	WR-216174	CDK inhibitor, PFMRK inhibitor			0.00, 0.00	1.34	0.45	-54.98	0	-33.92	0	0	-25.82	0	66.46	0	-1.46
BRD-K98493452	CP	honokiol	AKT inhibitor, neurotrophic agent	ALOX5, PTGS1, PTGS2		0.00, 0.00	1.67	0.49	-92.87	-51.98	0	49.54	0	NaN	0	61.5	NaN	-1.46
BRD-K81709173	CP	halcinonide	glucocorticoid receptor agonist	NR3C1	Glucocorticoid receptor agonist	5.71, 1.43	1.38	0.75	-55.43	0	0	0	0	-36.9	0	77.91	-62.43	-1.44
BRD-K14693417	CP	cinchonine	antimalarial agent	CYP2D6		5.71, 4.29	0.74	0.19	0	0	48.87	-19.95	-22.48	-30.02	0	-14.38	0	-1.44
BRD-K73196317	CP	urapidil	adrenergic receptor antagonist, serotonin receptor agonist	HTR1A		0.00, 0.00	1.93	0.51	0	0	0	-76.33	-90.62	NaN	0	19.85	NaN	-1.43
BRD-M47937986	CP	cefatrizine	cell wall synthesis inhibitor			0.00, 0.00	0.83	0.25	0	25.01	0	-57.15	0	NaN	0	-29.56	NaN	-1.43
BRD-K55889443	CP	rifapentine	DNA directed RNA polymerase inhibitor, DNA directed DNA polymerase inhibitor	CYP2C8, CYP3A4		0.00, 0.00	0.81	0.27	84.89	-33.84	0	0	0	NaN	0	-47.89	NaN	-1.38
BRD-A53416814	CP	ceramide	nitric oxide production inhibitor, phosphoenolpyruvate carboxylase activator, serine/threonine protein phosphatase activator			0.00, 0.00	0.91	0.2	-69.59	0	0	53	0	-89.58	0	-19.81	NaN	-1.37
BRD-K24526313	CP	levcromakalim	potassium channel activator, potassium channel agonist	KCNJ8, ABCC9, KCNJ5	Potassium channel activator	1.43, 1.43	0.81	0.26	-35.27	46.23	0	-46.7	0	0	-90.82	0	0	-1.37
BRD-K79092138	CP	nitrofural	POXB inhibitor			0.00, 0.00	1.19	0.31	0	-44.26	0	46.84	-27.63	0	0	-32.43	NaN	-1.34
BRD-K32412559	CP	morphothebaine	adrenergic receptor inhibitor			0.00, 0.00	0.58	0.15	-22.44	0	0	-32.64	0	0	0	0	-84.67	-1.34
BRD-K69932463	CP	AZD-8055	mTOR inhibitor	MTOR	MTOR inhibitor	0.00, 0.00	2.34	0.75	-28.06	0	0	0	0	-68.04	-70.53	0	0	-1.3
BRD-K31534764	CP	fluvoxamine	selective serotonin reuptake inhibitor (SSRI), serotonin reuptake inhibitor, serotonin uptake inhibitor	SLC6A4, CYP2C19		0.00, 0.00	1.6	0.43	0	0	-78.85	-80.38	0	NaN	0	0	NaN	-1.3
BRD-K61496577	CP	flumetasone	glucocorticoid receptor agonist	NR3C1, PLA2G1B		0.00, 0.00	1.3	0.63	-75.69	0	0	0	0	-66.44	0	-47.69	0	-1.3
BRD-A36151937	CP	genistein	tyrosine kinase inhibitor, angiogenesis inhibitor, CFTR channel activator, EGFR inhibitor, estrogen receptor agonist, histidine kinase inhibitor, immunosuppressant, isoflavone agonist, protein tyrosine kinase inhibitor, reducing agent, topoisomerase inhibitor	CFTR, ESR2, EGFR, ESR1, ESRRA, ESRRB, ESRRG, NCOA1, NCOA2, PPARG, PTK2B, TOP2A, TRPC5		0.00, 0.00	1.3	0.41	0	-45.36	0	-39.11	0	53.03	0	-49.26	0	-1.3
BRD-K22947005	CP	dexbrompheniramine	histamine receptor antagonist	HRH1		0.00, 0.00	1.17	0.3	0	0	-49.01	-62.99	0	NaN	0	0	NaN	-1.28
BRD-K47983010	CP	BX-795	IKK inhibitor, PDK1 inhibitor, phosphoinositide dependent kinase inhibitor, serine/threonine kinase inhibitor, TBK1 inhibitor	PDPK1, CDK2, CHEK1, GSK3B, IKBKE, KDR, PDK1, TBK1	IKK inhibitor	0.00, 0.00	2.16	0.44	0	0	-26.6	0	0	-52.7	-74.15	0	0	-1.27
BRD-K38003476	CP	clocortolone	glucocorticoid receptor agonist	NR3C1, PLA2G1B	Glucocorticoid receptor agonist	1.43, 0.00	1.4	0.59	-40.32	0	0	31.43	-40.82	35.62	-33.94	0	0	-1.27
BRD-A69960130	CP	bromocriptine	dopamine receptor agonist, dopamine receptor antagonist, prolactin secretion inhibitor	DRD2, ADRA2A, ADRA2B, ADRA2C, DRD1, DRD3, DRD4, DRD5, HTR1A, HTR1B, HTR1D, HTR2A, HTR2B, HTR2C, ADRA1A, ADRA1B, ADRA1D, HTR6, HTR7, PRL		0.00, 0.00	1.01	0.19	0	0	0	-55.81	-32.15	0	0	-53.05	0	-1.27
BRD-A81541225	CP	oligomycin-a	ATP synthase inhibitor, ATPase inhibitor	ATP5A1		0.00, 0.00	1.65	0.45	-62.85	-58	63.59	0	0	0	0	0	-69.8	-1.27
BRD-K54416256	CP	methimazole	antithyroid Drugs	TPO		0.00, 0.00	0.9	0.34	-2.22	31.91	0	0	-90.02	0	0	-9.03	NaN	-1.24
BRD-K39569857	CP	avrainvillamide-analog-3	nucleophosmin inhibitor	NPM1	Nucleophosmin inhibitor	1.59, 0.00	0.43	0.32	-24.71	NaN	0	-58.71	13.75	0	0	-25.56	57.51	-1.23
BRD-K44442813	CP	pidotimod	interferon receptor agonist, interleukin receptor agonist, T cell stimulant			0.00, 0.00	1.86	0.65	-92.24	-72.91	0	0	0	NaN	0	0	NaN	-1.23
BRD-K99174507	CP	cardiogenol-c	pyrimidine compound, induces embryonic stem cell ifferentiation into cardiomyocytes			5.71, 4.29	0.99	0.17	94.11	35.06	0	-47.96	-24.16	0	0	0	-55.32	-1.23
BRD-K90382497	CP	GW-843682X	PLK inhibitor	PLK1, PLK3		0.00, 0.00	0.77	0.28	-70.85	15.47	0	-9.17	0	-52.14	-31.15	0	0	-1.2
BRD-K10995081	CP	perphenazine	dopamine receptor, dopamine receptor antagonist	DRD2, CALM1, DRD1, HRH1, HTR2A, HTR2C, HTR6, HTR7	Dopamine receptor antagonist	0.00, 0.00	1.3	0.53	0	-6.54	0	-19.61	27.25	0	-26.4	-26.69	-53.56	-1.16
BRD-A54927599	CP	KF-38789	P selectin inhibitor	SELP		0.00, 0.00	2	0.59	0	36.17	0	0	-81.43	41.64	-63	-26.18	0	-1.16
BRD-K63430059	CP	methoxsalen	acetylcholinesterase inhibitor, cytochrome P450 inhibitor, DNA damaging, DNA synthesis inhibitor, immunosuppressant	ACHE, CYP1A2		0.00, 0.00	1.16	0.31	-11.46	0	12.27	5.56	-14.02	-64.7	0	-12.1	NaN	-1.16
BRD-K63151507	CP	MNITMT	lymphocyte inhibitor			0.00, 0.00	1.07	0.26	0	-38.48	0	-59.27	84.78	0	0	-89.15	0	-1.16
BRD-K68997413	CP	PF-3845	FAAH inhibitor	FAAH		0.00, 0.00	0.69	0.28	0	-14.42	0	-47.05	0	36.46	-12.45	0	-65.68	-1.16
BRD-A90515964	CP	guaifenesin	expectorant			0.00, 0.00	1.19	0.38	0	0	0	-27.75	-8.41	56.06	0	-22.2	NaN	-1.13
BRD-K01567962	CP	pyrazolanthrone	JNK inhibitor, AP inhibitor, dual specificity protein kinase inhibitor, leucine rich repeat kinase inhibitor	MAPK10, MAPK8, MAPK9, TTK, LRRK2, MAPK8IP1		0.00, 0.00	0.68	0.16	-22.97	0	0	-51.8	0	-41.86	0	0	47.41	-1.13
BRD-A92630576	CP	trimebutine	opioid receptor agonist, acetylcholine receptor antagonist, Sodium Channel Blockers	CHRM1, CHRM2, CHRM3, CHRM4		0.00, 0.00	1	0.3	41.71	-62.78	0	0	0	NaN	-40.5	-6.59	NaN	-1.13
BRD-K56515112	CP	medrysone	corticosteroid hormone receptor agonist, glucocorticoid receptor agonist	NR3C1		0.00, 0.00	0.8	0.24	-91.07	-83.54	0	-84.72	0	7.83	0	0	0	-1.13
BRD-K71289571	CP	zafirlukast	leukotriene receptor antagonist	CYSLTR1, CYSLTR2		0.00, 0.00	0.97	0.27	-21.58	0	0	0	0	-96.48	69.82	-29.13	NaN	-1.13
BRD-K06956503	CP	BRD-K06956503	glucosylceramidase inhibitor	GBA		0.00, 0.00	1.31	0.48	0	0	-17.82	-54.89	0	-66.06	0	0	NaN	-1.1
BRD-K72895815	CP	SSR-69071	leukocyte elastase inhibitor	ELANE		0.00, 0.00	2.18	0.52	-53.57	0	0	-27.5	0	39.14	0	-39.31	0	-1.06
BRD-K82109576	CP	vincristine	tubulin inhibitor, microtubule inhibitor, microtubule polymerization inhibitor, tubulin polymerisation inhibitor, vinca alkaloid	TUBB, TUBA4A	Tubulin inhibitor	0.00, 0.00	1.57	0.5	-63.06	0	0	0	0	NaN	0	-19.27	NaN	-1.03
BRD-K11911061	CP	GR-127935	serotonin receptor antagonist	HTR1B, HTR1D, HTR1A, HTR2A, HTR2C, HTR1E, HTR1F, HTR2B, HTR6	Serotonin receptor antagonist	0.00, 0.00	1.34	0.19	-31.07	-34.95	0	0	0	0	0	-17.23	0	-1.02
BRD-K94379058	CP	BML-190	cannabinoid receptor inverse agonist	CNR2		0.00, 0.00	0.73	0.1	0	-46.2	0	0	-31.49	84.43	0	0	-73.31	-1.02
BRD-K96720755	CP	relcovaptan	vasopressin receptor antagonist	AVPR1A, AVPR1B, AVPR2, OXTR		0.00, 0.00	1.09	0.28	-64.12	-55.94	0	0	0	-82.61	0	37.23	0	-1.02
BRD-K96471533	CP	nitazoxanide	pyruvate ferredoxin oxidoreductase inhibitor, pyruvate synthase inhibitor			0.00, 0.00	1.03	0.27	-61.37	0	0	0	-62.48	NaN	0	0	NaN	-1.01
BRD-K19894101	CP	MST-312	telomerase inhibitor	TERT		2.86, 1.43	1.36	0.32	-37.89	0	0	20.03	-31.25	-66.55	0	0	0	-0.99
BRD-K44432556	CP	VU-0418946-1	hypoxia inducible factor activator	HIF1A	HIF activator	0.00, 0.00	1.8	0.63	-12.9	0	-29.05	0	-82.84	0	0	-8.54	0	-0.99
BRD-K18194590	CP	mephentermine	adrenergic receptor agonist	ADRA1A, ADRA1B, ADRA1D, ADRA2A, ADRA2B, ADRA2C, ADRB1, ADRB2, ADRB3		0.00, 0.00	0.98	0.26	23.2	0	-30.81	0	0	0	-34.3	19.47	-76.34	-0.99
BRD-A73929928	CP	BRD-A73929928	adenosine receptor agonist	ADORA1, ADORA2A		0.00, 0.00	1.28	0.32	-59.02	0	0	0	0	NaN	0	-35.39	NaN	-0.99
BRD-K52080565	CP	rilmenidine	adrenergic receptor agonist, imidazoline receptor agonist	NISCH		0.00, 0.00	1.17	0.38	0	0	0	52.22	0	NaN	-91.56	-66.38	NaN	-0.95
BRD-K02227374	CP	milnacipran	serotonin reuptake inhibitor, adrenergic transmitter uptake inhibitor, norepinephrine reputake inhibitor, norepinephrine reuptake inhibitor, serotonin uptake inhibitor	SLC6A2, SLC6A4, GRIN1, GRIN2A, GRIN2B, GRIN2C, GRIN2D, GRIN3A, GRIN3B		0.00, 0.00	1.49	0.43	-68.77	0	0	0	0	NaN	0	-35.65	NaN	-0.95
BRD-K98404142	CP	BRD-K98404142	glucose 6 phosphate dehydrogenase inhibitor, immunostimulant	G6PD		0.00, 0.00	0.95	0.34	0	-46.85	-45.37	0	0	0	0	0	-54.71	-0.95
BRD-K75478907	CP	GS-39783	GABA receptor modulator, GABA receptor positive allosteric modulator	GABBR1		0.00, 0.00	0.49	0.17	0	0	0	0	-52	37.82	0	-17.09	-85.25	-0.95
BRD-A24122750	CP	saclofen	GABA receptor antagonist	GABBR1, GABBR2, KCTD12, KCTD16, KCTD8	GABA receptor antagonist	0.00, 0.00	0.99	0.32	0	0	-98.82	-24.44	0	-9.28	0	36.12	0	-0.95
BRD-K93480852	CP	KN-93	calcium/calmodulin dependent protein kinase inhibitor	CAMK2A		0.00, 0.00	0.61	0.08	0	-42.66	-55.41	0	-30.57	0	0	29.08	0	-0.94
BRD-A18579359	CP	wiskostatin	neural Wiskott-Aldrich syndrome protein inhibitor	WAS, WASL		0.00, 0.00	1.68	0.72	-19.73	-49.02	0	81.22	0	0	0	0	-75.71	-0.92
BRD-A81795050	CP	U-18666A	oxidosqualene cyclase inhibitor			0.00, 0.00	1.19	0.26	-39.19	36.51	0	-59.82	0	-37.6	0	46.76	0	-0.92
BRD-K72166146	CP	dihydroergotamine	serotonin receptor agonist, adrenergic receptor partial agonist, dopamine receptor agonist	HTR1D, HTR1B, ADRA2A, DRD2, HTR1E, HTR1F, HTR2B, HTR7		0.00, 0.00	0.65	0.16	0	49.85	-49.8	0	-62.66	-56.72	0	0	0	-0.9
BRD-A28856712	CP	tetryzoline	adrenergic receptor agonist			0.00, 0.00	1.32	0.22	-2.31	0	47.19	-29.63	42.06	0	-49.26	-18.59	NaN	-0.88
BRD-A31801025	CP	formestane	aromatase inhibitor	CYP19A1	Aromatase inhibitor	0.00, 0.00	0.95	0.25	0	-34.39	0	-41.71	39.85	0	0	-30.72	0	-0.88
BRD-K49890030	CP	gavestinel	glutamate receptor antagonist, glycine receptor antagonist	GLRB		2.86, 2.86	1.19	0.34	0	-55.9	-61.97	-24.78	0	0	0	66.84	0	-0.87
BRD-K72034655	CP	peucedanin	apoptosis inducer, antileukemic			0.00, 0.00	1.21	0.5	0	0	NaN	NaN	-54.53	0	NaN	NaN	NaN	-0.86
BRD-K10705233	CP	GW-405833	cannabinoid receptor agonist	CNR2	Cannabinoid receptor agonist	0.00, 0.00	0.1	0.01	0	-90.81	0	-8.35	-7.04	-33.24	0	2.94	-71.31	-0.86
BRD-K74733595	CP	APHA-compound-8	HDAC inhibitor	HDAC8	HDAC inhibitor	1.43, 0.00	1.5	0.48	0	0	0	-26.97	0	-64.5	0	0	-64.19	-0.85
BRD-K74133369	CP	oligomycin-a	ATP synthase inhibitor, ATPase inhibitor	ATP5A1	ATP synthase inhibitor, ATPase inhibitor	0.00, 0.00	1.85	0.44	-10.4	0	0	-19.96	-70.98	0	0	0	39.01	-0.85
BRD-A58157837	CP	butabindide	tripeptidyl peptidase inhibitor	TPP2		1.43, 1.43	0.98	0.26	-7.39	0	-55.19	0	-40.54	0	97.85	0	0	-0.85
BRD-K46142322	CP	RS-67333	serotonin receptor partial agonist	HTR4		0.00, 0.00	1.17	0.35	29.2	0	-52.22	0	-59.84	0	0	-50.63	0	-0.81
BRD-A34299591	CP	budesonide	glucocorticoid receptor agonist, glucocordicoid receptor antagonist, immunosuppressant	NR3C1, CYP3A5, CYP3A7		0.00, 0.00	1.4	0.8	0	0	-11.85	-47.12	0	-92.46	0	11	NaN	-0.81
BRD-K83508485	CP	FK-888	tachykinin antagonist	TACR1, TACR2	Tachykinin antagonist	1.43, 0.00	1	0.35	-55.25	-31.2	0	0	45.33	82.42	-75.94	0	0	-0.81
BRD-A75402480	CP	desoxycorticosterone	mineralocorticoid receptor agonist			0.00, 0.00	1.09	0.35	-62.27	-72.42	0	74.77	0	0	-82.66	0	0	-0.81
BRD-K28346421	CP	rifapentine	DNA directed RNA polymerase inhibitor, DNA directed DNA polymerase inhibitor	CYP2C8, CYP3A4		0.00, 0.00	1.13	0.32	-46.53	37.07	0	-51.78	0	0	0	-36.34	0	-0.81
BRD-K14204120	CP	ranitidine	histamine receptor antagonist	HRH2, SLC22A2		0.00, 0.00	1.24	0.33	-59.76	0	0	0	-12.26	0	82.4	-31.14	77.88	-0.81
BRD-K61829047	CP	7b-cis	exportin antagonist	XPO1		2.86, 1.43	2.61	0.7	0	0	-23.45	-41.41	-37.26	0	0	0	99.01	-0.78
BRD-A18043272	CP	phensuximide	anticonvulsant			0.00, 0.00	0.6	0.25	-13.85	0	0	-58.99	0	-96.22	0	12.96	NaN	-0.78
BRD-K51033547	CP	tramadol	opioid receptor agonist, norepinephrine reputake inhibitor, serotonin reuptake inhibitor, adrenergic transmitter uptake inhibitor, OP3 receptor agonist, serotonin uptake inhibitor	OPRM1, SLC6A2, SLC6A4, CHRFAM7A, CHRM3, CYP2B6, GRIN3A, HTR2C, OPRD1, OPRK1		0.00, 0.00	0.81	0.17	0	36.92	0	-10.46	18.1	-59.26	0	0	-58.2	-0.78
BRD-K20655524	CP	mefexamide	psychostimulant			0.00, 0.00	0.8	0.31	-23.52	-55.7	0	54.18	0	-30.35	0	5.6	77.52	-0.78
BRD-K55191674	CP	benzylpenicillin	PBP3 inhibitor			0.00, 0.00	2	0.72	33.51	0	0	0	0	-30.14	0	-25.08	-54.2	-0.76
BRD-K28806945	CP	L-750667	dopamine receptor antagonist	DRD4		0.00, 0.00	0.98	0.35	0	0	0	0	-88.72	0	0	-26.93	-70.62	-0.74
BRD-K33864865	CP	LY-225910	CCK receptor antagonist	CCKBR	CCK receptor antagonist	0.00, 0.00	0.9	0.19	-38.9	0	0	0	0	-54.79	0	-48.64	0	-0.7
BRD-K43860855	CP	iobenguane	radiopharmaceutical and antineoplastic agent			0.00, 0.00	1.2	0.38	-15.42	0	0	-77.68	-41.71	0	0	0	0	-0.7
BRD-A69927616	CP	isradipine	calcium channel blocker, L-type calcium channel blocker	CACNA1C, CACNA1D, CACNA2D1, CACNA1F, CACNA1H, CACNA1S, CACNA2D2, CACNB2		0.00, 0.00	1.82	0.56	-23.86	0	-34.98	0	0	NaN	0	37.08	NaN	-0.7
BRD-A33447119	CP	oxfendazole	anthelmintic agent			0.00, 0.00	0.48	0.13	0	-43.2	-35.23	-60.72	0	0	0	0	0	-0.67
BRD-K33211335	CP	dextromethorphan	glutamate receptor antagonist, sigma receptor agonist	SIGMAR1, CHRNA2, CHRNA3, CHRNA4, CHRNA7, CHRNB2, CHRNB4, CYBA, CYBB, CYP3A5, GRIN1, GRIN3A, NCF1, NCF2, NCF4, OPRD1, OPRK1, OPRM1, PGRMC1, RAC1, RAC2, SLC6A2, SLC6A4		0.00, 0.00	0.61	0.14	0	-8.92	0	0	-19.41	-70.6	-30.4	0	0	-0.67
BRD-K60060639	CP	methyllidocaine	antiarrhythmic, phosphatidyl-inositol activator			0.00, 0.00	0.88	0.19	-64.74	0	0	0	-9.43	0	0	-13.92	0	-0.67
BRD-K54708045	CP	nTZDpa	PPAR receptor partial agonist	PPARG	PPAR receptor agonist	0.00, 0.00	0.97	0.24	-75.62	0	46.53	-17.17	0	0	0	-53.29	0	-0.67
BRD-K08547377	CP	irinotecan	topoisomerase inhibitor	TOP1, CYP3A5, TOP1MT	Topoisomerase inhibitor	0.00, 0.00	1.91	0.52	-61.78	-43.4	0	-69.11	20.11	0	0	0	0	-0.67
BRD-K05906022	CP	limonin	HIV protease inhibitor			1.43, 0.00	0.82	0.22	0	-67.13	0	-32.22	0	-44.89	0	0	0	-0.67
BRD-K32744045	CP	disulfiram	aldehyde dehydrogenase inhibitor, DNA methyltransferase inhibitor, TRPA1 agonist	ALDH2, ALDH1A2, ALDH5A1, ALDH7A1, CYP2E1, DBH, DNMT1, TRPA1		0.00, 0.00	1.8	0.52	0	76.95	0	-69.85	0	NaN	0	-52.79	NaN	-0.63
BRD-A01320529	CP	salmeterol	adrenergic receptor agonist	ADRB2	Beta-adrenergic receptor agonist	0.00, 0.00	0.56	0.09	-14.41	0	0	4.84	-12.58	-27.48	0	0	-51.28	-0.63
BRD-A15415227	CP	GW-1929	PPAR receptor agonist, insulin sensitizer	INS, PPARG	PPAR receptor agonist	0.00, 0.00	1.1	0.28	-75.98	0	-92.36	0	0	-40.05	0	0	21.32	-0.63
BRD-A30590053	CP	MR-16728	acetylcholine release enhancer			2.86, 2.86	0.59	0.23	-46.9	0	0	0	-69.34	0	0	-91.25	0	-0.63
BRD-K46937689	CP	phenazone	cyclooxygenase inhibitor	PTGS1, PTGS2		7.14, 4.29	0.56	0.14	12.13	0	-38.03	-51.81	-60.13	0	0	10.16	97.9	-0.63
BRD-K00486786	CP	RO-08-2750	nerve growth factor receptor ligand, NGF binding inhibitor	NGFR, NGF		0.00, 0.00	1.11	0.3	-22.79	0	91.73	0	-28.2	0	0	0	-86.67	-0.62
BRD-K33193182	CP	methylnorlichexanthone	Aurora kinase inhibitor, Pim kinase inhibitor, VEGFR inhibitor	AURKB, KDR, PIM1		0.00, 0.00	0.85	0.25	0	0	NaN	NaN	-70.74	0	NaN	NaN	NaN	-0.61
BRD-K37865504	CP	LY-2183240	FAAH inhibitor, FAAH reuptake inhibitor	FAAH		0.00, 0.00	1.76	0.63	-56.43	0	-20.94	53.68	0	-18.97	-23.82	-4.25	0	-0.6
BRD-K16508793	CP	diazepam	benzodiazepine receptor agonist, GABA benzodiazepine site receptor agonist	GABRA1, GABRA2, GABRA3, GABRA5, ADRA1A, CYP2C19, GABRA4, GABRA6, GABRB1, GABRB2, GABRB3, GABRD, GABRE, GABRG1, GABRG2, GABRG3, GABRP, GABRQ, GABRR1, GABRR2, GABRR3, TSPO		0.00, 0.00	0.45	0.1	-11.59	0	-73.72	-54.09	61.83	0	87.54	0	NaN	-0.6
BRD-K99621550	CP	tubocurarine	acetylcholine receptor antagonist	CHRNA2, HTR3A, ACHE, HTR3B, KCNN1, KCNN2, KCNN3, ZACN		0.00, 0.00	0.68	0.24	0	-30.5	0	-56.46	-69.28	0	0	85.29	0	-0.6
BRD-A80793822	CP	pemoline	non-narcotic dopaminergic compound			0.00, 0.00	0.68	0.18	-8.6	-48.15	0	0	23.35	73.09	-44.97	0	NaN	-0.6
BRD-K43330982	CP	JTE-013	lysophospholipid receptor antagonist	S1PR2, P2RY10		0.00, 0.00	0.72	0.19	-46.36	0	0	-39.48	0	0	0	-27.69	0	-0.6
BRD-A00993607	CP	alprenolol	adrenergic receptor antagonist	ADRB1, ADRB2, HTR1A		0.00, 0.00	0.57	0.13	0	-58.53	0	0	-61.8	0	0	0	-54.69	-0.59
BRD-K21672174	CP	RO-28-1675	glucokinase activator	GCK		0.00, 0.00	0.66	0.01	-55.18	0	-29.88	0	47.2	0	28.02	0	-81.83	-0.56
BRD-K95808480	CP	taxifolin	apolipoprotein secretion inhibitor, beta amyloid aggregation inhibitor, cholesterol biosynthesis inhibitor, HMGCR inhibitor, NFkB pathway modulator, opioid receptor antagonist, reverse transcriptase inhibitor	APOB, APP, HMGCR		0.00, 0.00	1.88	0.76	81.83	-51.06	0	0	0	NaN	-35.07	0	NaN	-0.56
BRD-K70778732	CP	trazodone	adrenergic receptor antagonist, serotonin receptor antagonist, serotonin reuptake inhibitor, histamine receptor antagonist, serotonin uptake inhibitor	HTR2A, HTR2C, SLC6A4, ADRA1A, ADRA2A, HRH1, HTR1A, HTR2B		0.00, 0.00	0.77	0.15	0	5.28	0	-74.36	0	0	0	-15.42	-20.7	-0.56
BRD-K93332168	CP	isocarboxazid	monoamine oxidase inhibitor	MAOA, MAOB		1.43, 0.00	1.28	0.35	-8.71	-26.47	0	0	0	-13.35	0	-14.19	0	-0.56
BRD-K69032158	CP	diprotin-a	dipeptidyl peptidase inhibitor	DPP4		0.00, 0.00	1.52	0.38	0	-37.27	NaN	NaN	0	0	NaN	NaN	NaN	-0.54
BRD-K64606589	CP	apicidin	HDAC inhibitor	HDAC1, HDAC10, HDAC11, HDAC2, HDAC3, HDAC4, HDAC5, HDAC6, HDAC7, HDAC8, HDAC9	HDAC inhibitor	0.00, 0.00	1.56	0.5	0	0	-78.63	0	-19.4	20.83	0	0	-14.91	-0.53
BRD-K74765201	CP	tomelukast	leukotriene receptor antagonist	CYSLTR1		0.00, 0.00	0.76	0.1	0	0	0	-19.1	-16.69	0	-9.6	5.14	NaN	-0.53
BRD-K92073408	CP	norethisterone	ovulation inhibitor	PGR		0.00, 0.00	0.67	0.2	0	-83.16	0	11.98	-27.19	0	-87.01	-2.38	0	-0.53
BRD-K08890269	CP	CO-102862	sodium channel blocker	SCN2A, SCN4A, SCN9A		0.00, 0.00	0.98	0.2	45.2	0	0	-36.39	-15.62	-21.73	0	0	0	-0.53
BRD-A61899133	CP	catechin	beta secretase inhibitor, fatty acid synthase inhibitor, free radical scavenger, immunostimulant, LDL antioxidants, quorum sensing signaling modulator, reducing agent, sodium channel blocker	BACE1, CA1, CA12, CA14, CA2, CA4, CA6, CA9, FASN, PTGS1, SCN5A		0.00, 0.00	1.22	0.33	0	0	NaN	NaN	0	-42.49	NaN	NaN	NaN	-0.5
BRD-A22032524	CP	amlodipine	breast cancer resistance protein inhibitor, calcium channel blocker, calcium channel inhibitor, L-type calcium channel blocker	CACNA1C, CACNA1D, CACNA2D1, ABCG2, CA1, CACNA1B, CACNA1S, CACNA2D3, CACNB1, CACNB2, SMPD1		0.00, 0.00	1.7	0.73	7.9	-39.46	0	0	0	-25.07	0	0	-75.81	-0.49
BRD-K42098891	CP	protriptyline	tricyclic antidepressant (TCA)	SLC6A2, SLC6A4	Tricyclic antidepressant	0.00, 0.00	1.17	0.33	-7.33	-86.01	0	0	0	-40.96	0	-20.07	0	-0.49
BRD-K99063460	CP	didanosine	nucleoside reverse transcriptase inhibitor, reverse transcriptase inhibitor	PNP	Nucleoside reverse transcriptase inhibitor	1.79, 0.00	0.86	0.24	29.42	0	0	-35.45	0	NaN	0	-6.71	NaN	-0.47
BRD-K17497770	CP	butein	angiotensin converting enzyme inhibitor, epidermal growth factor receptor (EGFR) inhibitor, interleukin synthesis inhibitor, NFkB pathway inhibitor, SIRT activator, Src tyrosine kinase inhibitor, steroid 5alpha-reductase inhibitor, tumor necrosis factor production inhibitor	ACE, CXCL8, IL6, SIRT1, SRD5A1, SRD5A2, TNF		0.00, 0.00	1.52	0.56	-56.23	35.77	0	63.63	-13.27	0	0	-43.73	0	-0.46
BRD-A35511923	CP	L-803087	somatostatin receptor agonist	SSTR4		5.71, 5.71	1.28	0.5	0	0	0	0	-21.73	-78.38	-92.63	0	0	-0.46
BRD-A46393198	CP	tetramisole	alkaline phosphatase inhibitor			0.00, 0.00	1.2	0.38	0	0	-46.79	0	-42.8	0	-96.19	0	67.43	-0.46
BRD-K73109821	CP	diazoxide	ATP channel activator, potassium channel activator	ATP1A1, CA1, CA2, KCNJ11, KCNMA1, SLC12A3		0.00, 0.00	1.05	0.27	0	6.93	-10.08	0	-7.39	0	0	-16.89	0	-0.46
BRD-A67862938	CP	naftidrofuryl	adrenergic receptor antagonist			0.00, 0.00	1.3	0.57	0	0	0	-58.3	-81.37	0	0	0	-54.9	-0.46
BRD-A34806832	CP	proscillaridin	ATPase inhibitor	ATP1A1	ATPase inhibitor	0.00, 0.00	2.23	0.53	0	0	0	-18.79	-52.06	0	0	20.59	-55.29	-0.46
BRD-K02581333	CP	protein-tyrosine-phosphatase-inhibitor-IV	tyrosine phosphatase inhibitor	PTPN1, PTPN11		0.00, 0.00	1.25	0.42	-29	0	-24.16	0	0	0	0	-15.51	26.72	-0.46
BRD-A48430263	CP	pioglitazone	PPAR receptor agonist, insulin sensitizer, adiponectin expression enhancer, thiazolidinedione	PPARG, INS, TRPM3	PPAR receptor agonist	1.43, 0.00	0.41	0.1	-27.65	0	-26.94	0	-70.11	0	0	0	0	-0.46
BRD-K04196797	CP	oxcarbazepine	voltage-gated sodium channel blocker, Sodium Channel Blockers	CYP2C19, CYP3A4, CYP3A5, SCN1A, SCN3A, SCN5A		0.00, 0.00	1.35	0.35	-85.12	0	0	0	0	NaN	-80.17	0	NaN	-0.43
BRD-A97437073	CP	rosiglitazone	PPAR receptor agonist, insulin sensitizer, thiazolidinedione	PPARG, ACSL4, CYP2C8, FFAR1, INS, TRPC5, TRPM3	PPAR receptor agonist	1.43, 0.00	0.39	0.11	-86.16	11.36	-21.63	0	10.57	-8.2	0	-25.61	73.83	-0.42
BRD-K80431395	CP	triciribine	AKT inhibitor	AKT1, AKT2, AKT3		0.00, 0.00	1.44	0.15	0	0	0	-46.89	0	0	69.38	-20.36	-42.23	-0.42
BRD-K97810537	CP	beclometasone	glucocorticoid receptor agonist, corticosteroid hormone receptor agonist, immunosuppressant	NR3C1, CYP3A5, GPR97, SERPINA6	Glucocorticoid receptor agonist	1.43, 0.00	1.28	0.67	-33.11	0	0	-28.4	0	-34.83	19.78	0	0	-0.42
BRD-K96271548	CP	coumaric-acid	antioxidant			0.00, 0.00	1.19	0.32	14.48	-43.81	0	-28.18	0	-21.54	0	0	0	-0.42
BRD-K90733503	CP	cefalexin	cell wall synthesis inhibitor		Bacterial cell wall synthesis inhibitor	3.57, 0.00	1.35	0.28	-28.53	-20.94	0	0	0	NaN	0	7.91	NaN	-0.42
BRD-K30677119	CP	PP-30	RAF inhibitor	RAF1		0.00, 0.00	1.25	0.48	52.84	0	-18.49	0	19.08	0	0	-33.6	-66.26	-0.39
BRD-K21548250	CP	moracizine	sodium channel blocker	SCN5A		0.00, 0.00	1.08	0.42	-15.08	0	0	-59.43	0	0	-78.59	0	NaN	-0.39
BRD-A60197193	CP	amisulpride	dopamine receptor antagonist	DRD2, DRD3, HTR2A, HTR7		0.00, 0.00	0.55	0.09	0	56.94	0	-17.46	0	-74.33	-14.85	0	NaN	-0.39
BRD-K44779798	CP	miglitol	glucosidase inhibitor, sodium/glucose cotransporter activator	GAA, MGAM, GANAB, GANC, SLC5A4		0.00, 0.00	1.74	0.57	-5.12	-46.35	0	0	0	NaN	0	-8.54	NaN	-0.39
BRD-K31611373	CP	fluprostenol	prostaglandin F receptor agonist	PTGER3, PTGFR, TBXA2R		0.00, 0.00	0.72	0.15	-80.57	23.03	0	67.64	71.56	-27.97	-34.69	0	0	-0.39
BRD-A65615053	CP	zacopride	serotonin receptor antagonist, serotonin receptor agonist	HTR3A, HTR4, HTR3B, HTR5A		0.00, 0.00	0.26	0.05	4.81	-88.5	0	83.16	7.32	0	-21.92	-18.22	NaN	-0.37
BRD-K02113016	CP	olaparib	PARP inhibitor, DNA repair enzyme inhibitor	PARP1, PARP2, PARP3	PARP inhibitor	1.43, 0.00	0.59	0.13	0	-48.1	-22.19	51.27	0	0	0	0	-80.45	-0.35
BRD-K77947974	CP	fluspirilene	dopamine receptor, dopamine receptor antagonist	DRD2, HTR2A, CACNG1, HRH1, HTR1A, HTR1D, HTR1E	Dopamine receptor antagonist	0.00, 0.00	0.94	0.14	0	-11.75	-19.84	-12.29	-13.47	-80.95	0	0	0	-0.32
BRD-K06895174	CP	cisapride	acetylcholine receptor agonist, serotonin receptor agonist	HTR4, KCNH2, CYP2B6, CYP2C8, CYP3A5, CYP3A7, HTR2A, HTR3A	Serotonin receptor agonist	0.00, 0.00	0.73	0.13	-5.17	1.74	-41.1	0	0	0	-21.28	0	-71.53	-0.32
BRD-K93645900	CP	tadalafil	phosphodiesterase inhibitor	PDE5A, PDE11A		0.00, 0.00	0.43	0.08	5.31	10.4	-10.27	-18.31	0	0	0	0	-44.93	-0.32
BRD-A62525898	CP	prednisone	glucocorticoid receptor agonist	NR3C1, HSD11B1		0.00, 0.00	0.74	0.22	23.84	0	0	-28.56	0	-50.37	0	9.42	-59.81	-0.32
BRD-A26032986	CP	zaldaride	calmodulin antagonist, calmodulin inhibitor	CALM1		0.00, 0.00	0.61	0.16	0	0	0	0	-54.27	-20.81	0	-52.79	0	-0.32
BRD-A74269027	CP	isoxsuprine	adrenergic receptor agonist	ADRB2		0.00, 0.00	0.93	0.3	-16.15	0	-67.18	22.69	0	33.14	0	-9.7	0	-0.28
BRD-K38197229	CP	bumetanide	diuretic, solute carrier family member inhibitor	SLC12A1, SLC12A2, CFTR, GPR35, SLC12A4, SLC12A5		0.00, 0.00	1	0.23	0	3.83	-50.99	0	-10.55	-38.61	0	0	0	-0.28
BRD-A78942461	CP	ICI-118551	adrenergic receptor antagonist			0.00, 0.00	1.08	0.27	-21.38	0	0	0	57.35	0	-10.55	-29.95	NaN	-0.28
BRD-K67277431	CP	picotamide	prostanoid receptor antagonist, thromboxane receptor antagonist, thromboxane synthase inhibitor	TBXA2R, TBXAS1	Thromboxane receptor antagonist	0.00, 0.00	0.8	0.22	22.82	56.95	0	-36.76	0	-81.74	0	-9.27	0	-0.28
BRD-K19309090	CP	SR-95639A	acetylcholine receptor agonist	CHRM1		0.00, 0.00	0.89	0.15	-3.99	0	0	0	37.06	-60.65	0	-10.58	0	-0.28
BRD-A79981887	CP	midodrine	adrenergic receptor agonist	ADRA1A, ADRA1B, ADRA1D		0.00, 0.00	0.78	0.14	0	1.81	8.73	-35.96	0	-18.06	0	-69.54	37.82	-0.28
BRD-K42635745	CP	suloctidil	adrenergic receptor antagonist, platelet aggregation inhibitor, vasodilator			0.00, 0.00	0.72	0.09	0	-28.72	37.76	-56.33	-52.47	0	0	0	34.19	-0.28
BRD-A95939040	CP	sertaconazole	sterol demethylase inhibitor, cell wall synthesis inhibitor			0.00, 0.00	0.74	0.25	-8.86	-23.35	0	-46.52	0	0	0	-5.7	0	-0.25
BRD-K31342827	CP	bisindolylmaleimide	CDK inhibitor, PKC inhibitor, leucine rich repeat kinase inhibitor	CCND1, CDK4, LRRK2, PDPK1, PIM1, PRKCA, PRKCB, PRKCI, PRKCZ		0.00, 0.00	1.35	0.41	-17.85	0	-14.29	-9.27	19.16	-22.26	0	0	0	-0.25
BRD-K50660797	CP	epicatechin	beta amyloid protein neurotoxicity inhibitor, beta secretase inhibitor, cyclooxygenase inhibitor, DNA gyrase inhibitor, DNA polymerase beta inhibitor, fatty acid synthase inhibitor, HCV inhibitor, sodium/glucose cotransporter inhibitor	FASN, APP, BACE1, SLC5A1		2.86, 0.00	1.01	0.33	44.21	0	0	0	-77.16	0	91.36	-16.75	-20.64	-0.25
BRD-A35989968	CP	megestrol	progesterone receptor agonist, DNA inhibitor, HegG2 inhibitor	PGR	Progesterone receptor agonist	0.00, 0.00	1.46	0.42	0	0	NaN	NaN	0	-41.19	NaN	NaN	NaN	-0.23
BRD-K18523449	CP	mestanolone	androgenic steroid		Androgen receptor modulator	0.00, 0.00	1.38	0.44	0	-76.87	0	-40.83	0	NaN	0	0	NaN	-0.21
BRD-A16311756	CP	profenamine	butyrylcholinesterase inhibitors, cholinergic receptor antagonist, glutamate receptor antagonist	CHRM1, BCHE, CHRM2, GRIN3A		0.00, 0.00	1.26	0.4	0	0	-64.2	0	-39.13	0	44.6	-10.69	NaN	-0.21
BRD-A44551378	CP	LFM-A12	EGFR inhibitor, epidermal growth factor receptor (EGFR) inhibitor	EGFR		0.00, 0.00	1.4	0.35	0	0	NaN	NaN	0	-36.72	NaN	NaN	NaN	-0.21
BRD-A50684349	CP	fenoldopam	dopamine receptor agonist	DRD1, ADRA1A, ADRA1B, ADRA1D, ADRA2A, ADRA2B, ADRA2C, DRD4, DRD5		0.00, 0.00	0.4	0.1	-15.71	-7.18	0	-77.86	0	0	0	5.3	0	-0.21
BRD-A78322124	CP	dobutamine	adrenergic receptor agonist	ADRB1, ADRB2, ADRA1A	Beta-adrenergic receptor agonist	0.00, 0.00	0.75	0.14	0	0	-50.61	0	-92.07	0	0	-18.73	0	-0.21
BRD-K50311478	CP	tosyl-phenylalanyl-chloromethyl-ketone	chymotrypsin inhibitor, serine protease inhibitor			0.00, 0.00	1.01	0.35	0	-24.69	17.71	43.87	-54.91	0	0	-15.31	0	-0.18
BRD-A02759312	CP	betaxolol	adrenergic receptor antagonist	ADRB1, ADRB2		0.00, 0.00	0.85	0.17	63.24	-6.71	0	12.69	0	0	0	-14.92	-85.67	-0.18
BRD-K85090592	CP	pilocarpine	acetylcholine receptor agonist	CHRM3, CHRM1, CHRM2, CHRM4, CHRM5		0.00, 0.00	1.15	0.33	-3.04	0	-71.23	0	0	NaN	0	-1.76	NaN	-0.18
BRD-A17411484	CP	carprofen	cyclooxygenase inhibitor, prostanoid receptor inhibitor	PTGS2, PTGS1		0.00, 0.00	0.85	0.24	-6.5	74.67	0	0	0	-47.69	0	-12.47	0	-0.18
BRD-K62929068	CP	6-benzylaminopurine	purinergic receptor activator			0.00, 0.00	0.53	0.08	-17.42	33.02	0	0	-35.35	0	0	-8.49	NaN	-0.14
BRD-K31920458	CP	mestranol	estrogen receptor agonist	ESR1		0.00, 0.00	0.48	0.06	-10.9	-18.96	18.25	12.35	0	0	0	-9.26	0	-0.14
BRD-A75769826	CP	SDM25N	opioid receptor antagonist	OPRD1		0.00, 0.00	0.41	0.07	0	0	-17.08	0	0	0	0	-87.81	-55.6	-0.14
BRD-A75935363	CP	atracurium	acetylcholine receptor antagonist	CHRNA2		0.00, 0.00	1.17	0.34	15.26	0	0	-44.63	0	NaN	0	-18	NaN	-0.14
BRD-A42759514	CP	ornidazole	antiprotozoal agent			0.00, 0.00	0.88	0.17	0	-4.9	29.78	-3.26	0	0	-34.97	-50.9	0	-0.14
BRD-K04046242	CP	equilin	estrogen receptor agonist	HSD17B1	Estrogen receptor agonist	0.00, 0.00	0.45	0.36	0	-21.63	-13.72	0	0	0	-10.98	-33.17	0	-0.14
BRD-K76205745	CP	losartan	angiotensin receptor antagonist	AGTR1		0.00, 0.00	0.31	0.02	0	0	0	-4.65	-22	-16.51	-27.55	0	0	-0.14
BRD-K46317332	CP	proadifen	nitric oxide synthase inhibitor, cytochrome P450 inhibitor, potassium channel blocker	NOS1		0.00, 0.00	0.6	0.16	-24.94	0	0	-38.42	0	0	0	0	-12.07	-0.14
BRD-A04327189	CP	synephrine	adrenergic receptor agonist, L-type calcium channel activator	ADRA1A		0.00, 0.00	1.1	0.23	-4.84	0	0	-54.33	-93.81	0	0	0	0	-0.14
BRD-K94512704	CP	spiramide	dopamine receptor antagonist, serotonin receptor antagonist	DRD2, HTR1A, HTR2A, HTR2B, HTR2C	Serotonin receptor antagonist	0.00, 0.00	0.69	0.23	0	0	0	0	-54.9	-48.08	0	0	-54.06	-0.14
BRD-K54314721	CP	zolmitriptan	serotonin receptor agonist	HTR1B, HTR1D, HTR1A, HTR1F, HTR1E		0.00, 0.00	0.59	0.14	-14.98	0	0	0	0	-31.74	22.69	-2.11	-22.81	-0.14
BRD-K11399644	CP	phenformin	AMPK activator	KCNJ8, PRKAA1		2.86, 2.86	0.83	0.18	-20.72	47.61	89.66	-67.95	0	0	0	-8.32	0	-0.14
BRD-K06926592	CP	tretinoin	RAR agonist, RAR receptor binder, retinoid receptor agonist, ROR ligand	RARG, RORB, ALDH1A1, ALDH1A2, GPRC5A, NR0B1, NR2C2, PPARD, RARA, RARB, RARRES1, RORC, RXRB, RXRG	Retinoid receptor agonist	0.00, 0.00	0.84	0.17	-9.42	38.75	0	0	0	-61.13	0	-12.41	0	-0.13
BRD-K67043667	CP	altretamine	DNA synthesis inhibitor			0.00, 0.00	0.41	0.07	0	15.07	0	19.14	0	-26.36	-15.85	0	-45.92	-0.11
BRD-A67799922	CP	phenoxybenzamine	adrenergic receptor antagonist	ADRA2B, ADRA1A, ADRA1B, ADRA1D, ADRA2A, ADRA2C, ADRB2, CALM1		0.00, 0.00	0.77	0.15	0	0	0	-12.4	0	-26.18	-47.91	0	0	-0.11
BRD-K35531059	CP	molsidomine	activator of soluble guanylyl cyclase, nitric oxide donor, nitric oxide stimulant	GUCY1A3		0.00, 0.00	0.84	0.31	-6.38	0	0	-18.41	0	0	78.06	0	-70.99	-0.11
BRD-K25224017	CP	pirenperone	serotonin receptor antagonist	HTR2A, HTR7		0.00, 0.00	0.5	0.07	-8.77	-7.17	0	0	-6.87	-78.87	0	0	27.51	-0.11
BRD-K76723084	CP	isotretinoin	retinoid receptor agonist, microbial collagenase inhibitor, protein synthesis inhibitor, RAR agonist	CYP2B6, CYP2C19, CYP2C8, CYP3A5, CYP3A7, NR2C2, PPARD, RARA, RARB, RARG, RORB, RORC	Retinoid receptor agonist	2.86, 2.86	0.82	0.27	-13.05	-2.58	0	0	-69.68	0	0	-3.45	0	-0.11
BRD-K47780086	CP	penciclovir	DNA directed DNA polymerase inhibitor			0.00, 0.00	1.18	0.31	-14.92	-52.78	0	56.76	0	NaN	0	8.14	NaN	-0.11
BRD-A89175223	CP	bisoprolol	adrenergic receptor antagonist	ADRB1, ADRB2		1.43, 1.43	0.41	0.05	16.96	7.99	-15.45	0	-6.79	39.13	-15.35	0	0	-0.11
BRD-A47494775	CP	dipivefrine	adrenergic receptor agonist	ADRA1A, ACHE, ADRA2A, ADRB2, BCHE		1.59, 0.00	0.67	0.17	-63.25	0	0	-87.54	0	0	0	-3.08	NaN	-0.11
BRD-K80672993	CP	M2-PK-activator	pyruvate kinase isozyme activator	PKM		0.00, 0.00	0.49	0.08	-5.97	-15.67	0	-16.91	-22.01	48.23	0	62.56	0	-0.11
BRD-A70083328	CP	secnidazole	acetylcholinesterase inhibitor, microtubule inhibitor			0.00, 0.00	1.44	0.48	-0.84	0	0	0	0	NaN	-43.82	20.88	NaN	-0.1
BRD-K62959606	CP	sphingosine	ceramidase inhibitor	GLTP, PVR, TRPM3		0.00, 0.00	0.88	0.15	0	0	0	0	0	-57.42	0	-9.55	-36.55	-0.09
BRD-K04853698	CP	LDN-193189	ALK inhibitor, serine/threonine protein kinase inhibitor	ACVR1, BMPR1A		0.00, 0.00	4.48	1.43	-28.53	0	NaN	0	NaN	0	0	-12.05	0	-0.08
BRD-K06753942	CP	nobiletin	MEK phosphorylation inhibitor, nitric oxide synthase expression inhibitor, P glycoprotein inhibitor, tyrosinase inhibitor	ABCB1, MAP2K1, TYR		0.00, 0.00	0.42	0.13	-17.26	0	0	-59.56	0	0	0	2.37	-81.61	-0.08
BRD-K49481516	CP	galantamine	acetylcholinesterase inhibitor, acetylcholine receptor agonist, butyrylcholinesterase inhibitors	ACHE, BCHE, CHRNA1, CHRNA10, CHRNA2, CHRNA3, CHRNA4, CHRNA5, CHRNA6, CHRNA7, CHRNA9, CHRNB1, CHRNB2, CHRNB3, CHRNB4, CHRND, CHRNE, CHRNG		0.00, 0.00	1.66	0.57	-6.59	0	0	0	0	NaN	0	-15.42	NaN	-0.08
BRD-K12994359	CP	valdecoxib	cyclooxygenase inhibitor	PTGS2, CA12, CYP2C19		0.00, 0.00	0.34	0.05	0	0	0	-17.99	9.66	-29.36	0	-8.96	-72.33	-0.07
BRD-K15409150	CP	penfluridol	dopamine receptor antagonist, T-type calcium channel blocker	CACNA1G, DRD1, DRD2	T-type calcium channel blocker	0.00, 0.00	1.57	0.35	0	-3.68	0	-11.66	0	0	0	-4.66	0	-0.07
BRD-A84174393	CP	meloxicam	cyclooxygenase inhibitor, prostanoid receptor inhibitor	PTGS2, PTGS1		0.00, 0.00	1.1	0.35	-13.67	0	-32.32	-2.46	0	0	0	0	11.27	-0.07
BRD-K89997465	CP	chlorpromazine	dopamine receptor, dopamine receptor antagonist, Kinesin-Like Spindle Protein KIF11 (KSP, Eg5) Inhibitors	DRD2, ADRA2A, ADRA2B, ADRA2C, DRD1, DRD3, DRD4, DRD5, HRH1, HTR1A, HTR2A, HTR2C, HTR6, HTR7, ADRA1A, ADRA1B, ADRA1D, CALM1, CHRM1, CHRM3, HRH4, HTR2B, KCNH2, KIF11, ORM1, ORM2, SMPD1, TRPC5	Dopamine receptor antagonist	0.00, 0.00	1.59	0.63	0	-7.61	-27.74	-69	0	0	-3.96	0	0	-0.07
BRD-K65639003	CP	icariin	neuromedin receptor agonist, sorbitol dehydrogenase inhibitor	NMUR2, PDE5A, SORD		0.00, 0.00	0.5	0.07	2.91	-17.33	0	0	-9.66	0	0	0	-45.7	-0.07
BRD-K06980535	CP	promazine	dopamine receptor, dopamine receptor antagonist	CHRM5, DRD2, ADRA1A, ADRA1B, ADRA1D, CHRM1, CHRM2, CHRM3, CHRM4, DRD1, DRD3, DRD4, HRH1, HTR2A, HTR2C	Dopamine receptor antagonist	0.00, 0.00	1.41	0.49	-10.05	-90.49	25.41	-10.33	0	-2.4	-2.94	-13.66	20.85	-0.07
BRD-K98548675	CP	parthenolide	NFkB pathway inhibitor, adiponectin receptor agonist	ADIPOR2, IKBKB, RELA	NFkB pathway inhibitor	2.86, 0.00	2.27	0.65	-13.31	5.98	0	0	-7.34	-3.53	-19.3	0	-45.57	-0.07
BRD-A93424738	CP	dexamethasone	glucocorticoid receptor agonist, corticosteroid agonist, immunosuppressant	ANXA1, CYP3A4, CYP3A5, NOS2, NR0B1, NR3C1, NR3C2	Glucocorticoid receptor agonist	0.00, 0.00	1.25	0.52	25.13	-25.59	0	0	-72.03	0	0	62.68	-24.97	-0.07
BRD-K59962020	CP	CHEMBL-374350	NFkB pathway inhibitor			0.00, 0.00	1.7	0.33	0	-2.7	-2.28	0	10.63	0	0	-9.72	-31.14	-0.07
BRD-K06854232	CP	AM-580	RAR agonist, retinoid receptor agonist	RARA	Retinoid receptor agonist	0.00, 0.00	0.38	0.13	-2.93	-9.57	0	0	-8.16	0	10.18	0	0	-0.07
BRD-K80738081	CP	resveratrol	apolipoprotein expression enhancer, beta-secretase inhibitor, cyclooxygenase inhibitor, cytochrome P450 inhibitor, lipid peroxidase inhibitor, MAP kinase inhibitor, monoamine oxidase inhibitor, NFkB pathway modulator, SIRT activator, SIRT pathway, SIRT stimulant, sodium channel blocker, thioredoxin reductase inhibitor, topoisomerase inhibitor, xanthine oxidase inhibitor	PTGS1, PTGS2, SIRT1, APOA1, BACE1, CSNK2A1, MAOA, NQO2, SCN5A, TXNRD1, TXNRD2, XDH		0.00, 0.00	0.95	0.2	-1.56	0	-8.4	-6.67	0	0	0	-10.74	0	-0.07
BRD-K15715913	CP	fluperlapine	dopamine receptor antagonist, serotonin receptor antagonist	DRD2, HTR2A, HTR6, HTR7		0.00, 0.00	0.52	0.17	3.71	0	0	11.92	-12.69	-15.15	0	3.46	-77.89	-0.07
BRD-K60038276	CP	irbesartan	angiotensin receptor antagonist, liver bile acid transporter inhibitor	AGTR1, JUN, SLC10A1	Angiotensin receptor antagonist	0.00, 0.00	0.58	0.17	-84.93	-2.23	-14.55	-8.13	0	0	0	0	0	-0.07
BRD-A42571354	CP	cetirizine	histamine receptor antagonist	HRH1		0.00, 0.00	0.81	0.11	8.97	-7.04	0	-13.44	-24.21	0	44.29	0	0	-0.07
BRD-A02710418	CP	meptazinol	opioid receptor agonist	BCHE		4.29, 1.43	1.05	0.41	0	-17.66	51.5	0	0	-36.63	0	-14.1	0	-0.07
BRD-K91263825	CP	nortriptyline	PI3K inhibitor, potassium channel blocker, tricyclic antidepressant (TCA)	KCNJ10, SLC6A2, SLC6A4, ADRA1A, ADRA1B, ADRA1D, ADRA2A, ADRA2B, ADRA2C, ADRB1, ADRB2, ADRB3, CHRM1, CHRM2, CHRM3, CHRM4, CHRM5, CYP2C19, DRD2, HRH1, HTR1A, HTR2A, HTR2C, HTR6, PGRMC1, PIK3CD, SIGMAR1	Tricyclic antidepressant	0.00, 0.00	1.6	0.5	-16.25	0	65.05	-57.4	0	0	0	-8.98	0	-0.06
BRD-K51730347	CP	diphencyprone	immunostimulant			0.00, 0.00	1.84	0.66	-13.13	19.47	-59.5	0	0	NaN	0	0	NaN	-0.05
BRD-K79404599	CP	enzastaurin	PKC inhibitor, AKT inhibitor, angiogenesis inhibitor, apoptosis stimulant, PI3K inhibitor	PRKCB, AKT1, GSK3B, PRKCA, PRKCD, PRKCG	PKC inhibitor	0.00, 0.00	0.86	0.27	-8.73	-9.63	-43.47	-5.32	0	-49.83	0	0	0	-0.05
BRD-A20697603	CP	thiostrepton	downregulates FOXM1 expression, FOXM1 expression inhibitor, protein synthesis inhibitor	FOXM1	Protein synthesis inhibitor	0.00, 0.00	1.86	0.31	0	-7.26	0	-5.77	0	0	-19.12	0	0	-0.04
BRD-K73395020	CP	SA-1478088	metalloproteinase inhibitor	MMP12, MMP14, MMP2, MMP8, MMP9		0.00, 0.00	2.35	0.81	-6.09	0	0	0	14.5	-9.66	-14.38	0	0	-0.04
BRD-K37991163	CP	paroxetine	cyclophilin inhibitor, norepinephrine reputake inhibitor, selective serotonin reuptake inhibitor (SSRI), serotonin reuptake inhibitor, serotonin uptake inhibitor	SLC6A4, CHRM1, CHRM2, CHRM3, CHRM4, CHRM5, HTR2A, SLC6A2		0.00, 0.00	1.65	0.47	37.94	-7.65	-2.95	-12.21	0	0	0	-10.93	-83.33	-0.04
BRD-K61323504	CP	SB-225002	CC chemokine receptor antagonist, Chemokine CXCR2 (IL-8 beta Receptor) Antagonists	CXCR2		0.00, 0.00	1.27	0.6	-17.21	-7.15	-15.49	0	0	-12.27	0	4.48	0	-0.04
BRD-K82846253	CP	repaglinide	insulin secretagogue, ATP-sensitive potassium channel antagonist, cytochrome P450 inhibitor, meglitinide	ABCC8, CYP2C8, CYP3A5, INS, KCNJ11, PPARG		3.17, 1.59	0.43	0.09	-13.94	-10.26	0	-11.35	75.51	0	0	0	NaN	-0.04
BRD-K59256312	CP	gabexate	serine protease inhibitor, AP inhibitor, NFkB pathway inhibitor, peptidase inhibitor, protease inhibitor	PRSS1, TPSAB1		0.00, 0.00	1.23	0.36	0	0	-74.03	-2.19	53.51	-11.91	0	0	0	-0.04
BRD-K37289225	CP	clozapine	serotonin receptor antagonist, dopamine receptor antagonist, adrenergic receptor antagonist	DRD2, DRD4, ADRA1A, ADRA1B, CHRM1, DRD1, DRD3, HRH1, HRH4, HTR1A, HTR1B, HTR1D, HTR1E, HTR2A, HTR2C, HTR6, HTR7, ADRA1D, ADRA2A, ADRA2B, ADRA2C, CALY, CHRM2, CHRM3, CHRM4, CHRM5, CYP2C19, DRD5, HTR1F, HTR2B, HTR3A, HTR5A	Dopamine receptor antagonist, Serotonin receptor antagonist	0.00, 0.00	0.73	0.14	-7.8	-6.46	0	0	0	-17.98	-59.97	-5.31	61.2	-0.04
BRD-K71534238	CP	GW-9508	Free Fatty Acid Receptor 1 (FFAR1; GPR40) Agonists, G protein coupled receptor agonist, G-protein coupled receptor agonist	FFAR4, FFAR1		0.00, 0.00	0.51	0.08	-6.2	0	30.4	-5.62	10.47	0	-11.65	0	0	-0.04
BRD-K67017579	CP	cilostazol	phosphodiesterase inhibitor, platelet aggregation inhibitor	PDE3A, CYP2C19, CYP3A5, PDE3B		0.00, 0.00	1.17	0.38	-2.26	45.56	0	-69.47	0	0	0	0	-47.72	-0.04
BRD-A91008255	CP	bepridil	calcium channel blocker, L-type calcium channel blocker	ATP1A1, CACNA1A, CACNA1C, CACNA1H, CACNA2D2, CALM1, KCNQ1, KCNQ4, PDE1A, PDE1B, SCN5A, TNNC1		0.00, 0.00	0.27	0.05	0	-55.66	-55.78	64.88	0	29.74	39.44	0	-20.36	-0.03
BRD-K38436528	CP	imipramine	norepinephrine reputake inhibitor, serotonin reuptake inhibitor, Sodium Channel Blockers	SLC6A2, SLC6A4, CHRM2, ADRA1A, ADRA1B, ADRA1D, CHRM1, CHRM3, CHRM4, CHRM5, CYP2C19, DRD1, DRD2, DRD5, HRH1, HTR1A, HTR2A, HTR2C, HTR6, HTR7, KCND2, KCND3, KCNH1, KCNH2, SLC6A3	Norepinephrine reuptake inhibitor	0.00, 0.00	0.58	0.05	-7.21	-4.74	0	0	0	-25.2	0	0	NaN	-0.03
BRD-K53061490	CP	ozagrel	thromboxane synthase inhibitor, platelet aggregation inhibitor, selective thromboxane synthetase inhibitor	TBXAS1		0.00, 0.00	1	0.19	7.5	0	12.97	-19.61	-21.22	0	-5.65	0	NaN	-0.03
BRD-K49577446	CP	flunisolide	cytochrome P450 inhibitor, corticosteroid agonist, corticosteroid hormone receptor agonist, glucocorticoid receptor agonist, immunosuppressant	NR3C1		0.00, 0.00	1.41	0.75	-11.2	0	29.87	0	-72.05	-35.62	0	2.77	0	-0.03
BRD-K00610438	CP	altanserin	serotonin receptor antagonist, collagen stimulant	HTR2A, HTR2C		1.43, 0.00	0.55	0.14	92.7	-6.57	0	-12.99	-14.36	0	0	11.77	0	-0.03
BRD-K29950728	CP	clomifene	estrogen receptor antagonist, estrogen receptor modulator, selective estrogen receptor modulator (SERM), testosterone receptor agonist	ESR1, AR	Estrogen receptor antagonist	0.00, 0.00	0.81	0.19	0	1.55	0	-82.87	-23.62	0	8.93	0	-51.02	-0.03
BRD-K20482099	CP	rutin	aldose reductase inhibitor, antioxidant, capillary stabilizing agent, nitric oxide scavenger, prolyl 4-hydroxylase inhibitor	AKR1C3, AKR1B1, F10		0.00, 0.00	0.81	0.1	-24.58	0	0	-16.89	0	0	26.98	0	-29.15	-0.03
BRD-K57033106	CP	tripelennamine	histamine receptor antagonist	HRH1		0.00, 0.00	0.5	0.18	-9.36	-4.08	33.27	0	0	0	34.16	-7.05	0	-0.03
BRD-K92000912	CP	AM-251	ACAT inhibitor, cannabinoid receptor antagonist, cannabinoid receptor inverse agonist	CNR1, GPR18, GPR55		0.00, 0.00	0.55	0.14	-10.99	-1.67	0	-2.08	0	10.34	0	-4.55	0	-0.03
BRD-K40902647	CP	vincamine	adrenergic receptor antagonist	CHRM1, CHRM2, CHRM3, CHRM4		0.00, 0.00	0.98	0.38	0	-26.81	0	0	0	0	0	-6.4	-49.8	-0.03
BRD-K00234327	CP	RU-24969	serotonin receptor agonist	HTR1A, HTR1B, HTR6, HTR1D, HTR2A, HTR2B, HTR2C, HTR5A		1.43, 1.43	0.51	0.15	0	-1.8	8.06	0	0	-4.58	-4.82	0	5.92	-0.03
BRD-A49160188	CP	donepezil	acetylcholinesterase inhibitor	ACHE, HTR2A		0.00, 0.00	1.13	0.32	0	-4.02	-10.75	0	0	0	-7.69	0	-48.87	-0.03
BRD-A90799790	CP	isradipine	calcium channel blocker, L-type calcium channel blocker	CACNA1C, CACNA1D, CACNA2D1, CACNA1F, CACNA1H, CACNA1S, CACNA2D2, CACNB2		0.00, 0.00	1.3	0.35	-4.28	-50.54	-38.93	0	0	0	0	0	NaN	-0.03
BRD-K11717138	CP	benzbromarone	calcium-activated chloride channel blocker, uric acid diuretic	ABCC1, SLC22A12		0.00, 0.00	0.52	0.11	-82.04	-3.19	0	-14.8	0	0	0	0	0	-0.03
BRD-K49049886	CP	CGS-15943	adenosine receptor antagonist	ADORA1, ADORA2A, ADORA2B, ADORA3		0.00, 0.00	1.56	0.28	-6.81	0	16.75	12.43	0	-53.28	0	-2.52	NaN	-0.03
BRD-K01095011	CP	finasteride	5 alpha reductase inhibitor, androgen receptor antagonist, steroid 5alpha-reductase inhibitor	SRD5A2, SRD5A1, AKR1D1, AR		0.00, 0.00	0.77	0.14	-58.4	0	35.84	-8.55	0	-22.39	0	13.38	0	-0.03
BRD-K68143200	CP	SA-792541	caspase activator, CDC inhibitor	CASP3, CDC25A, CDC25B		0.00, 0.00	0.84	0.23	6.07	0	-58.46	-8.61	-1.82	0	8.06	6.08	-31.76	-0.03
BRD-K59273480	CP	propentofylline	acetylcholinesterase inhibitor, adenosine reuptake inhibitor, adenosine uptake inhibitor, phosphodiesterase inhibitor	ACHE		1.59, 0.00	0.77	0.18	0	-4.97	-1.66	-20.28	0	0	-2.87	49.56	NaN	-0.03
BRD-K96354014	CP	nifedipine	calcium channel blocker, L-type calcium channel blocker	CACNA1C, CACNA1D, CACNA1S, CACNA2D1, CACNA1F, CACNA1H, CACNB2, CALM1, CYP3A5, GLRA1, GLRA3, GLRB, KCNA1, KCNA5, NR1I2, TRPM3		1.43, 0.00	0.86	0.28	0	0	28.8	-17.63	0	0	0	-17.31	-56.72	-0.03
BRD-K25394294	CP	oxaprozin	cyclooxygenase inhibitor	PTGS1, PTGS2		0.00, 0.00	0.91	0.16	4.69	-10.69	0	-64.61	-24.22	0	0	0	20.29	-0.02
BRD-K19507340	CP	megestrol	progesterone receptor agonist, DNA inhibitor, HegG2 inhibitor	PGR		0.00, 0.00	1	0.32	-39.86	0	-5.61	-23.02	0	0	20.88	6.13	NaN	-0.02
BRD-K25433859	CP	maprotiline	norepinephrine reputake inhibitor, tricyclic antidepressant (TCA)	SLC6A2, ADRA1A, ADRA1B, ADRA1D, ADRA2A, ADRA2B, ADRA2C, CHRM1, CHRM2, CHRM3, CHRM4, CHRM5, DRD2, HRH1, HTR2A, HTR2C, HTR7		2.86, 1.43	1.39	0.55	-5.45	-10.35	0	0	0	-88.93	0	0	0	-0.02
BRD-K06593056	CP	LE-135	retinoid receptor agonist	RARB		0.00, 0.00	0.53	0.05	8.54	3.54	-50.8	-8.53	65.51	-48.31	0	0	0	-0.02
BRD-A22380646	CP	pantoprazole	ATPase inhibitor	ATP4A, CYP2C19, CYP3A4		0.00, 0.00	0.58	0.15	0	3.42	-39.61	-15.03	0	47.41	-74.72	0	56.3	-0.02
BRD-A02006392	CP	nitrendipine	calcium channel blocker, L-type calcium channel blocker	CACNA1C, CACNA1D, CACNA2D1, CACNA1H, CACNA1S, CACNA2D2, CACNB2, CACNG1, KCNN4		0.00, 0.00	0.77	0.17	0	-8.7	0	-44.99	2.72	-3.66	0	0	0	-0.02
BRD-K71430621	CP	clobenpropit	histamine receptor antagonist, histamine receptor inverse agonist	HRH3, HRH4, HRH1, HRH2		0.00, 0.00	0.63	0.18	0	-72.19	0	-66.08	0	0	0	-4.03	0	-0.02
BRD-K35189033	CP	levonorgestrel	estrogen receptor agonist, glucocorticoid receptor antagonist, progesterone receptor agonist, progesterone receptor antagonist	PGR, AR, CYP2E1, ESR1, SRD5A1		0.00, 0.00	0.92	0.31	-3.24	-7.21	-19.54	0	9.34	0	0	0	0	-0.02
BRD-K01292756	CP	pimozide	dopamine receptor antagonist, dopamine receptor, opioid receptor antagonist, serotonin receptor antagonist	DRD2, DRD3, CACNA1I, CALM1, HRH1, HTR1A, HTR2A, KCNA10, KCNH2	Dopamine receptor antagonist	0.00, 0.00	1.6	0.57	0	-72.29	-13.18	0	1.84	-9	0	0	75.5	-0.02
BRD-K57179821	CP	crotamiton	scabicidal, antipruritic			0.00, 0.00	1.06	0.17	-58.2	0	0	0	0	-31.83	0	-7.78	0	-0.02
BRD-K41996876	CP	tyrphostin-1	epidermal growth factor receptor (EGFR) inhibitor	EGFR		0.00, 0.00	0.55	0.13	0	-2.46	0	-11.84	3.58	-73.87	0	0	0	-0.02
BRD-K78126613	CP	menadione	CDC inhibitor, mitochondrial DNA polymerase inhibitor, phosphatase inhibitor, pyruvate kinase isozyme inhibitor	AOX1, BGLAP, F10, F2, F7, F9, GGCX, NQO1, NQO2, PKM, PROC, PROS1, PROZ, VKORC1, VKORC1L1		0.00, 0.00	2.21	0.41	-11.41	-3.73	0	0	0	0	-9.49	0	0	-0.02
BRD-K47936004	CP	piribedil	dopamine receptor agonist, adrenergic receptor antagonist	DRD2, DRD3, ADRA1A, ADRA2A, ADRA2C, DRD4, HTR1A, HTR2B		0.00, 0.00	0.93	0.11	0	53.36	0	-5.79	-14.54	-64.61	0	0	NaN	-0.02
BRD-K04010869	CP	prostaglandin-a1	HSP inducer, NFKB pathway inhibitor			1.43, 0.00	0.63	0.16	-52.96	0	0	-6.77	54.11	0	-9.43	0	0	-0.02
BRD-A41451487	CP	PK-11195	benzodiazepine receptor antagonist, constitutive androstane receptor (CAR) antagonist, PXR agonist, translocator protein antagonist	TSPO, NR1I2, NR1I3		0.00, 0.00	0.45	0.03	-2.78	6.11	0	-6.45	-6.81	0	0	73.91	0	-0.01
BRD-K49111258	CP	prazosin	adrenergic receptor antagonist, adrenergic receptor blocker, CDK inhibitor	ADRA1A, ADRA1B, ADRA1D, ADRA2A, ADRA2B, ADRA2C, CDK1, KCNH2, KCNH6, KCNH7		0.00, 0.00	0.56	0.13	0	-5.86	0	0	-17.43	0	0	-9.49	0	-0.01
BRD-A55962179	CP	omeprazole	ATPase inhibitor, ABC transporter expression enhancer	ATP4A, CLCN2, CYP1A2, CYP2C19		1.43, 1.43	1.3	0.36	0	-31.45	0	-12.68	12.75	0	-48.26	0	0	-0.01
BRD-K06557128	CP	voriconazole	cell wall synthesis inhibitor, cytochrome P450 inhibitor, lanosterol demethylase inhibitor	CYP2C19, CYP51A1		0.00, 0.00	1.18	0.43	-10.48	-44.25	0	0	0	NaN	0	12.3	NaN	-0.01
BRD-K11905747	CP	spectinomycin	30S ribosomal subunit inhibitor		Bacterial 30S ribosomal subunit inhibitor	0.00, 0.00	0.88	0.34	-21.68	0	0	0	-93.93	0	0	0	NaN	0
BRD-A44090213	CP	indoprofen	cyclooxygenase inhibitor, platelet aggregation inhibitor, prostanoid receptor inhibitor	PTGS1, PTGS2, CXCR1, CXCR2	Cyclooxygenase inhibitor	0.00, 0.00	0.86	0.19	-70.75	0	0	0	0	0	0	0	NaN	0
BRD-K22385716	CP	LY-303511	casein kinase inhibitor, mTOR inhibitor, PI3K inhibitor	CSNK2A1, CSNK2A2, CSNK2B, MTOR	Bromodomain Inhibitor	0.00, 0.00	0.97	0.42	0	13.3	0	-50.41	47.71	-51.23	0	0	0	0
BRD-K11558771	CP	droxinostat	HDAC inhibitor	HDAC6, HDAC8	HDAC inhibitor	0.00, 0.00	0.93	0.4	0	0	0	0	90.87	0	0	0	NaN	0
BRD-K12502280	CP	TG-101348	JAK inhibitor, FLT3 inhibitor, RET tyrosine kinase inhibitor	JAK2, FLT3, BRD4, JAK1, JAK3, RET, TYK2	Bromodomain Inhibitor, FLT3 inhibitor, JAK inhibitor	0.00, 0.00	1.65	0.56	0	39.99	0	0	0	0	0	0	0	0
BRD-K69840642	CP	ISOX	HDAC inhibitor	HDAC6	HDAC inhibitor	0.00, 0.00	1.81	0.6	0	42.5	0	22.74	0	0	0	0	0	0
BRD-A39646320	CP	HC-toxin	HDAC inhibitor	HDAC1	HDAC inhibitor	0.00, 0.00	1.55	0.53	0	28.9	0	0	0	0	0	29.61	-67.25	0
BRD-K05901394	CP	terguride	adrenergic receptor antagonist, dopamine autoreceptor agonist, dopamine receptor agonist, dopamine receptor partial agonist, platelet aggregation inhibitor, prolactin secretion inhibitor, serotonin receptor antagonist	DRD2, HTR2A, HTR2B, ADRA1A, ADRA2A, ADRA2B, ADRA2C, DRD3, DRD4, HTR1A, HTR1B, HTR1D, HTR2C, PRL		0.00, 0.00	1.16	0.42	-50.63	0	0	0	-70.8	0	0	0	0	0
BRD-K68202742	CP	trichostatin-a	HDAC inhibitor, CDK expression enhancer, ID1 expression inhibitor	HDAC7, HDAC8, HDAC1, HDAC10, HDAC2, HDAC3, HDAC4, HDAC5, HDAC6, HDAC9	HDAC inhibitor	0.00, 0.00	1.69	0.59	0	13.95	0	0	-35.93	34.88	0	0	-38.29	0
BRD-K36740062	CP	GSK-1070916	Aurora kinase inhibitor	AURKB, AURKC, AURKA, CYP2D6, CYP3A4	Aurora kinase inhibitor	0.00, 0.00	1.24	0.53	14.08	22.74	0	0	0	0	-61.33	0	0	0
BRD-K29733039	CP	deforolimus	mTOR inhibitor, angiogenesis inhibitor, cell cycle inhibitor, immunosuppressant, protein kinase inhibitor, serine/threonine kinase inhibitor, VEGFR antagonist	MTOR	MTOR inhibitor	0.00, 0.00	1.78	0.55	49.1	0	44.29	-37.97	0	0	0	-45.17	0	0
BRD-A19248578	CP	latrunculin-b	actin destabilizer, unidentified pharmacological activity	ACTA1, MKL1, SPIRE2		0.00, 0.00	1.32	0.42	0	-13.39	0	-71.55	12.76	0	0	1.49	NaN	0
BRD-K74761218	CP	WT-171	HDAC inhibitor	HDAC6		0.00, 0.00	1.7	0.59	0	35.82	0	-62.98	0	0	0	0	NaN	0
BRD-K02130563	CP	panobinostat	HDAC inhibitor, apoptosis stimulant, cell cycle inhibitor	HDAC1, HDAC2, HDAC3, HDAC4, HDAC6, HDAC7, HDAC8, HDAC9	HDAC inhibitor	0.00, 0.00	1.89	0.52	0	0	0	0	0	0	0	0	-48.3	0
BRD-K35629949	CP	SR-27897	CCK receptor antagonist	CCKAR	CCK receptor antagonist	0.00, 0.00	0.99	0.31	-19.36	-37.59	0	0	0	0	0	0	0	0
BRD-K80639402	CP	SB-258585	serotonin receptor antagonist	HTR6		0.00, 0.00	0.99	0.26	0	0	0	0	0	-79.37	0	0	NaN	0
BRD-K82357231	CP	desloratadine	histamine receptor antagonist	HRH1		1.79, 0.00	0.78	0.17	0	0	0	0	-62.19	NaN	0	4.5	NaN	0
BRD-K50387473	CP	XMD-892	MAP kinase inhibitor, BMK inhibitor, leucine rich repeat kinase inhibitor	MAPK7, DCLK2, LRRK2, PLK4, TNK1	Bromodomain Inhibitor, Leucine rich repeat kinase inhibitor	0.00, 0.00	1.06	0.53	0	0	0	0	0	0	0	0	0	0
BRD-K78280988	CP	anandamide	cannabinoid receptor agonist, potassium channel blocker, TRPV agonist	CNR1, CNR2, TRPV1, CACNA1G, CACNA1H, CACNA1I, GLRA1, GPR119, GPR18, GPR55, KCNA2, KCND3, KCNK3, KCNK9, TRPM8	Cannabinoid receptor agonist	0.00, 0.00	0.77	0.25	0	0	0	21.14	-23.23	0	0	0	0	0
BRD-K71926323	CP	marbofloxacin	DNA gyrase inhibitor		Bacterial DNA gyrase inhibitor	0.00, 0.00	1.03	0.36	0	-47.8	0	0	0	-95.71	0	0	NaN	0
BRD-K81418486	CP	vorinostat	HDAC inhibitor, cell cycle inhibitor	HDAC1, HDAC2, HDAC3, HDAC6, HDAC8, HDAC10, HDAC11, HDAC5, HDAC9	HDAC inhibitor	0.00, 0.00	1.66	0.57	0	0	0	0	0	0	0	0	0	0
BRD-A37052580	CP	physostigmine	acetylcholinesterase inhibitor, cholinesterase inhibitor	ACHE, BCHE		0.00, 0.00	0.83	0.26	29.61	0	0	0	0	NaN	0	0	NaN	0
BRD-K47693913	CP	evoxine	antagonist of strychnine and pentylenetrazole; enhances effects of narcotics			0.00, 0.00	0.94	0.32	0	-74.78	0	0	0	0	0	0	0	0
BRD-K72024482	CP	MRS-1754	adenosine receptor antagonist	ADORA2B, ADORA1, ADORA2A, ADORA3		0.00, 0.00	0.8	0.2	0	-73.64	0	-46.61	0	0	0	0	0	0
BRD-A49680073	CP	cucurbitacin-i	inhibitor of STAT3/JAK2 signaling, JAK inhbitor, lipocortin synthesis stimulant, STAT inhibitor	JAK2, STAT3		0.00, 0.00	2.09	0.45	0	0	0	-67.46	0	-33.03	0	0	48.7	0
BRD-A60414806	CP	vincristine	tubulin inhibitor, microtubule inhibitor, microtubule polymerization inhibitor, tubulin polymerisation inhibitor, vinca alkaloid	TUBB, TUBA4A		0.00, 0.00	1.41	0.49	0	57.57	0	0	0	-28.28	0	0	-81.07	0
BRD-K42125900	CP	docetaxel	tubulin inhibitor, microtubule depolymerization inhibitor, microtubule stabilizing agent, microtubule stimulant, taxane	TUBB, BCL2, MAP2, MAP4, MAPT, NR1I2, TUBB1		0.00, 0.00	1.26	0.36	0	-42.59	0	-30.36	0	0	0	0	0	0
BRD-A28105619	CP	cucurbitacin-i	inhibitor of STAT3/JAK2 signaling, JAK inhbitor, lipocortin synthesis stimulant, STAT inhibitor	JAK2, STAT3		0.00, 0.00	2.92	0.8	0	0	9.38	-19.22	0	0	-27.24	0	0	0
BRD-K47192521	CP	icosapent	fatty acid with anti-inflammatory, antithrombotic and immunomodulatory properties	PTGS1, PTGS2, ACSL3, ACSL4, FADS1, FFAR1, PPARD, PPARG, SLC8A1, TRPV1		0.00, 0.00	1.13	0.3	0	-30.54	35.93	38.66	0	0	0	0	NaN	0
BRD-U86922168	CP	QL-XII-47	BMX inhibitor, Bruton's tyrosine kinase (BTK) inhibitor, bruton's tyrosine kinase inhibitor, cytoplasmic tyrosine protein kinase BMX inhibitor	BMX, BTK		1.43, 0.00	2.59	0.67	-35.55	0	0	0	0	0	-46.84	62.26	0	0
BRD-A19037878	CP	trichostatin-a	HDAC inhibitor, CDK expression enhancer, ID1 expression inhibitor	HDAC7, HDAC8, HDAC1, HDAC10, HDAC2, HDAC3, HDAC4, HDAC5, HDAC6, HDAC9		0.00, 0.00	2.1	0.64	0	0	0	0	0	0	0	0	0	0
BRD-A26002865	CP	verrucarin-a	protein synthesis inhibitor		Protein synthesis inhibitor	0.00, 0.00	2.76	0.81	0	0	0	0	0	0	51.65	0	0	0
BRD-K01555864	CP	dibenzoylmethane	tumorigenesis inhibitor			1.59, 0.00	0.65	0.11	0	-54.41	0	59.25	47.49	0	0	0	NaN	0
BRD-A83937277	CP	mephenytoin	cytochrome P450 substrate	SCN5A, CYP2C19		0.00, 0.00	1.45	0.38	-14.57	0	0	0	63.84	0	0	21.65	NaN	0
BRD-K50836978	CP	purvalanol-a	CDK inhibitor, dual specificity tyrosine-(Y)-phosphorylation regulated kinase inhibitor	CDK1, CDK2, CDK4, CDK5, CCND1, CCNE1, CSNK1G3, RPS6KA1, SRC	CDK inhibitor	0.00, 0.00	2.88	0.41	0	-71.23	0	0	0	0	-73.66	0	NaN	0
BRD-K52397688	CP	amperozide	dopamine receptor antagonist, FAAH inhibitor, serotonin receptor antagonist	HTR2A, DRD2, FAAH		2.86, 1.43	0.45	0.09	-53.89	0	0	0	0	-57.7	0	63.36	0	0
BRD-A51820102	CP	econazole	cell wall synthesis inhibitor, lanosterol demethylase inhibitor, sterol demethylase inhibitor	CYP51A1, NPY1R, NPY2R, TRPM2, TRPV5	Sterol demethylase inhibitor	0.00, 0.00	0.51	0.15	59.55	0	0	-22.16	0	0	0	0	0	0
BRD-K67013324	CP	luzindole	melatonin receptor antagonist	MTNR1B, MTNR1A		0.00, 0.00	1.06	0.34	18.64	0	0	0	23.88	0	0	-65.68	-51.49	0
BRD-K07888196	CP	tyrphostin-AG-538	insulin growth factor receptor inhibitor, tyrosine kinase inhibitor	EGFR		0.00, 0.00	0.94	0.26	9.36	-66	62.92	0	0	0	0	0	-65.34	0
BRD-K64935403	CP	ebelactone-b	pancreatic lipase inhibitor	PNLIP		0.00, 0.00	1.4	0.4	0	0	0	0	0	-80.12	45.34	0	0	0
BRD-K32610195	CP	androstenedione	cytochrome P450 inhibitor	AKR1C3, HSD17B1, HSD3B1		5.71, 5.71	1.32	0.38	-47.46	-49.51	93.13	0	0	0	0	0	0	0
BRD-K67566344	CP	KU-0063794	mTOR inhibitor	MTOR	MTOR inhibitor	0.00, 0.00	2.21	0.76	82.82	0	0	0	0	0	0	44.82	0	0
BRD-K87947369	CP	tozasertib	Aurora kinase inhibitor, Bcr-Abl kinase inhibitor, FLT3 inhibitor, JAK inhibitor, Abl kinase inhibitor, mitotic inhibitor	AURKA, AURKB, ABL1, AURKC, BCR, FLT3, JAK2, DDR2, LCK		0.00, 0.00	1.7	0.5	0	0	0	-36.46	0	0	0	0	-72.22	0
BRD-K29530284	CP	amlexanox	histamine release inhibitor, mediator release inhibitor	FGF1, IL3, S100A12, S100A13		0.00, 0.00	1.24	0.34	0	0	0	0	0	NaN	0	-59.5	NaN	0
BRD-A45498368	CP	WYE-125132	mTOR inhibitor, PI3K inhibitor	MTOR, PIK3CA	MTOR inhibitor	0.00, 0.00	1.59	0.5	0	0	0	0	0	-68.75	0	0	0	0
BRD-K88611939	CP	aniracetam	glutamate receptor agonist	DRD2, GRIA1, GRIA2, GRIA3, HTR2A, GRIA4		2.86, 1.43	0.52	0.08	3.63	0	0	0	-42.53	0	0	-55.32	0	0
BRD-K36198571	CP	WAY-170523	metalloproteinase inhibitor	MMP13		0.00, 0.00	1.3	0.38	0	35.15	-87.31	-66.7	0	0	0	0	0	0
BRD-K49519144	CP	LY-2140023	glutamate receptor agonist	GRM3, GRM2		0.00, 0.00	0.95	0.25	0	0	0	0	0	0	0	-36.93	NaN	0
BRD-A06726973	CP	dibutyrylcyclic-gmp	cGMP analog			1.43, 0.00	0.98	0.3	0	0	0	0	0	-50.67	-98.36	0	0	0
BRD-K05151076	CP	ZK-164015	estrogen receptor antagonist	ESR1, ESR2	Estrogen receptor antagonist	7.14, 4.29	1.38	0.18	-27.57	0	0	0	37.27	0	0	47.26	0	0
BRD-K54331210	CP	BRD-K54331210	alkaline phosphatase inhibitor	ALPL		4.29, 2.86	1.32	0.35	0	-20.96	0	0	0	95.97	0	0	0	0
BRD-K97514127	CP	vinorelbine	tubulin inhibitor, apoptosis stimulant, microtubule inhibitor, mitosis inhibitor, mitotic inhibitor, tubulin polymerisation inhibitor, vinca alkaloid	TUBB		0.00, 0.00	2.16	0.73	0	0	0	0	0	NaN	0	0	NaN	0
BRD-K44849676	CP	capsazepine	TRPV agonist, TRPV antagonist	TRPV1, TRPV4		0.00, 0.00	1.49	0.49	0	0	0	27.49	0	0	-87.27	0	0	0
BRD-K87343924	CP	wortmannin	PI3K inhibitor, ATM kinase inhibitor, ATR kinase inhibitor, DNA dependent protein kinase inhibitor, mTOR inhibitor, Phosphatidylinositol 3-kinase (PI3K) inhibitor, PLK inhibitor	PIK3CA, PIK3CG, PLK1, ATM, ATR, MTOR, PI4KA, PI4KB, PIK3CD, PIK3R1, PLK3, PRKDC		0.00, 0.00	1.68	0.48	0	0	0	NaN	0	0	0	0	0	0
BRD-K61993165	CP	niacin	vitamin agonist	HCAR2, HCAR3, ACHE, DGAT2, HCAR1, NNMT, PTGDR, QPRT		0.00, 0.00	1.23	0.31	19.47	-73.24	0	-55.53	0	78.45	0	0	0	0
BRD-A76279427	CP	myriocin	sphingolipid biosynthesis inhibitor	AKT1, SPTLC1, SPTLC2, SPTLC3		0.00, 0.00	0.9	0.24	82.26	-33.27	0	0	0	22.16	0	0	-47.98	0
BRD-K39356024	CP	pregnenolone	acetylcholine release enhancer, dopamine release enhancer, GABA receptor negative allosteric modulator, glutamate receptor modulator, progesterone receptor agonist, steroid hormone inhibitor of CYP17A1 and SULT2B1	CYP17A1, PGR, SULT2B1		1.43, 1.43	0.77	0.25	0	0	0	54.47	0	-40.45	0	0	0	0
BRD-K65814004	CP	diphenyleneiodonium	nitric oxide synthase inhibitor, aldehyde dehydrogenase inhibitor, cytochrome P450 inhibitor, NADPH oxidase inhibitor, xanthine oxidase inhibitor	ALDH1A2, ALDH2, ALDH5A1, ALDH7A1, NOX3, XDH		0.00, 0.00	0.86	0.14	0	0	0	0	0	0	0	0	-55.33	0
BRD-K94353609	CP	fluocinolone	corticosteroid agonist, glucocorticoid receptor agonist	NR3C1, SERPINA6	Glucocorticoid receptor agonist	0.00, 0.00	1.72	0.78	0	0	0	-75.32	0	0	0	0	NaN	0
BRD-K63089472	CP	farnesylthioacetic-acid	inhibitor of methyl esterification of farnesylated proteins			0.00, 0.00	1.24	0.35	0	-15.8	0	0	0	0	0	-65.63	0	0
BRD-A43331270	CP	niguldipine	adrenergic receptor antagonist, calcium channel blocker, calcium channel antagonist, calcium channel inhibitor	ADRA1A, CACNA1C, ADRA1B, ADRA1D		0.00, 0.00	2.22	0.72	-54.71	0	0	0	0	-28.51	0	0	0	0
BRD-K86930074	CP	cediranib	VEGFR inhibitor, KIT inhibitor, angiogenesis inhibitor, VEGFR antagonist	KDR, FLT1, FLT4, KIT, PDGFRB, CSF1R, FLT3, PDGFRA	PDGFR/KIT inhibitor, VEGFR inhibitor	0.00, 0.00	1.56	0.56	-24.37	0	0	0	0	0	0	0	51.84	0
BRD-K72816382	CP	cinalukast	leukotriene receptor antagonist	CYSLTR1		0.00, 0.00	1.88	0.63	0	86.67	0	0	0	-39.68	0	0	0	0
BRD-A99833829	CP	bethanechol	acetylcholine receptor agonist	CHRM2, CHRM1, CHRM3, CHRM4		0.00, 0.00	1.18	0.32	-14.74	0	0	0	0	0	0	-67.52	NaN	0
BRD-A25576662	CP	streptozotocin	DNA alkylating drug	SLC2A2		1.59, 0.00	1.32	0.58	32.78	0	0	0	0	0	0	0	NaN	0
BRD-A63346720	CP	rimcazole	sigma receptor antagonist, dopamine reuptake inhibitor	SIGMAR1		0.00, 0.00	1.45	0.64	-39.11	-32.86	0	0	70.28	0	0	0	0	0
BRD-K68174511	CP	torin-2	mTOR inhibitor	MTOR	MTOR inhibitor	0.00, 0.00	1.56	0.48	0	0	39.85	0	70.01	0	0	0	-41.61	0
BRD-K54095730	CP	CMPD-1	p38 MAPK inhibitor	GNRHR, MAPK14		0.00, 0.00	2.41	0.7	0	59.14	-46.48	0	0	-92.59	0	0	NaN	0
BRD-K43978949	CP	PIT	purinergic receptor antagonist	P2RY1		0.00, 0.00	0.84	0.32	-19.32	0	-61.05	0	0	0	70.05	0	0	0
BRD-K38305202	CP	domperidone	dopamine receptor antagonist, breast cancer resistance protein inhibitor	DRD2, DRD3, ABCG2, CYP3A5		0.00, 0.00	0.81	0.09	0	-22.95	0	-32.25	0	0	0	0	0	0
BRD-A76093993	CP	cromakalim	ATP channel activator, potassium channel agonist	KCNJ8, ABCC9, KCNJ5		0.00, 0.00	1.11	0.28	0	0	0	0	0	0	-51.77	31.99	-83.16	0
BRD-A89049230	CP	BRD-A89049230	thyroid-stimulating hormone receptor agonist	TSHR		0.00, 0.00	0.94	0.27	-60.35	0	0	0	0	0	0	16.99	0	0
BRD-K72093121	CP	vidarabine	adenylyl cyclase inhibitor, DNA directed DNA polymerase inhibitor, viral DNA synthesis inhibitor	ADCY5	Ribonucleotide reductase inhibitor	1.59, 1.59	0.84	0.34	-7.31	18.35	0	0	0	0	0	0	NaN	0
BRD-K89014967	CP	AS-703026	MEK inhibitor	MAP2K1, MAP2K2	MEK inhibitor	0.00, 0.00	1.41	0.55	0	0	-58.86	64.23	0	0	0	0	-55.29	0
BRD-K33425534	CP	exemestane	aromatase inhibitor	CYP19A1		0.00, 0.00	0.92	0.28	0	0	0	-52.34	0	NaN	0	0	NaN	0
BRD-K01612348	CP	meropenem	cell wall synthesis inhibitor			1.59, 1.59	0.94	0.31	10.55	-11.02	0	0	0	0	0	-24.68	NaN	0
BRD-K59632282	CP	quinidine	cytochrome P450 inhibitor, P glycoprotein inhibitor, sodium current blocker	SCN5A, ABCB1, CYP2D6, KCNA5, KCNA7, KCNH1, KCNH2, KCNH5, KCNK1, KCNK6, SLC29A4		0.00, 0.00	0.77	0.24	0	-35.31	0	0	0	29.31	0	0	0	0
BRD-K37392901	CP	NSC-632839	ubiquitin hydrolase inhibitor, ubiquitin isopeptidase inhibitor	USP2, USP7, SENP2, USP1		0.00, 0.00	2.25	0.61	-38.46	0	0	0	0	0	0	0	-65.01	0
BRD-K93188295	CP	ARC-239	adrenergic receptor antagonist	ADRA2B, ADRA2A, ADRA2C		0.00, 0.00	1.82	0.45	0	0	58.13	0	4.28	0	0	0	NaN	0
BRD-K56403959	CP	ZK-756326	CC chemokine receptor ligand	CCR8		0.00, 0.00	1.11	0.35	-59.33	0	61.97	0	0	0	40.89	0	NaN	0
BRD-A94793051	CP	gestrinone	progesterone receptor antagonist, Estradiol 17 beta dehydrogenase stimulant, estrone sulfotransferase stimulant	PGR, AR, ESR1	Androgen receptor modulator, Progesterone receptor antagonist	3.17, 1.59	1.31	0.41	0	0	0	0	63.43	0	-68.1	-34.42	NaN	0
BRD-K52620403	CP	STO-609	calcium/calmodulin dependent protein kinase inhibitor, calmodulin inhibitor	CAMKK1, CAMKK2		0.00, 0.00	1.22	0.38	0	0	0	0	0	0	-51.31	0	0	0
BRD-K20168442	CP	vecuronium	acetylcholine receptor antagonist	CHRNA2		0.00, 0.00	1.81	0.5	0	0	0	0	0	-44.96	-76.3	0	0	0
BRD-A15914070	CP	4-hydroxy-2-nonenal	cytotoxic lipid peroxidation product	IKBKB		0.00, 0.00	1.76	0.58	NaN	NaN	0	74.79	NaN	NaN	0	0	0	0
BRD-A68589262	CP	troxipide	glucosamine synthetase stimulant			0.00, 0.00	1.55	0.52	0	0	0	0	0	NaN	45.98	-56.38	NaN	0
BRD-A68891053	CP	BW-B70C	lipoxygenase inhibitor	ALOX5		0.00, 0.00	1.11	0.35	65.95	0	0	0	63.89	0	0	0	0	0
BRD-K66175015	CP	afatinib	EGFR inhibitor, receptor tyrosine protein kinase inhibitor, tyrosine kinase inhibitor	EGFR, ERBB2, ERBB4	EGFR inhibitor	0.00, 0.00	1.34	0.32	0	19.91	-94.46	0	0	0	33.53	0	0	0
BRD-K13049116	CP	BMS-754807	insulin growth factor receptor inhibitor	IGF1R, AKT1	IGF-1 inhibitor	0.00, 0.00	2.85	0.9	44.22	0	0	0	0	0	0	0	0	0
BRD-K21806131	CP	tegaserod	serotonin receptor partial agonist, serotonin receptor agonist	HTR4, HTR2B, HTR2A, HTR2C		0.00, 0.00	1.69	0.63	0	0	0	34.88	NaN	NaN	0	0	NaN	0
BRD-K50388907	CP	fenofibrate	PPAR receptor agonist, apolipoprotein expression enhancer, lipase clearing factor inhibitor	PPARA, APOA1, CYP2C19, CYP2C8, MMP25		1.43, 0.00	1.01	0.25	28.56	0	64.94	0	0	0	0	-15.17	0	0
BRD-K00532621	CP	midazolam	benzodiazepine receptor agonist, GABA benzodiazepine site receptor agonist	CYP3A5, CYP3A7, GABRA1, GABRA2, GABRA3, GABRA4, GABRA5, GABRA6, GABRB1, GABRB2, GABRB3, GABRD, GABRE, GABRG1, GABRG2, GABRG3, GABRP, GABRQ, GABRR1, GABRR2, GABRR3	Benzodiazepine receptor agonist	0.00, 0.00	1.9	0.82	0	0	0	0	0	NaN	0	-17.55	NaN	0
BRD-K18678457	CP	ZD-7288	HCN (hyperpolarization activated cyclic nucleotide gated) channel blocker, HCN channel antagonist, potassium channel antagonist, sodium channel blocker	HCN1, HCN2, HCN3, HCN4		0.00, 0.00	1.08	0.36	0	0	0	0	-51.85	38.97	0	0	0	0
BRD-K23984367	CP	sorafenib	RAF inhibitor, FLT3 inhibitor, KIT inhibitor, PDGFR tyrosine kinase receptor inhibitor, RET tyrosine kinase inhibitor, VEGFR inhibitor, angiogenesis inhibitor, VEGFR antagonist	RET, BRAF, FLT3, KDR, RAF1, FLT1, FLT4, KIT, DDR2, FGFR1, PDGFRB, CYP2B6, CYP2C8, CYP3A5, PDGFB, SLCO1B3		0.00, 0.00	1.13	0.23	69.84	0	0	0	0	0	-58.07	-36.9	0	0
BRD-K15262564	CP	mupirocin	isoleucyl-tRNA synthetase inhibitor			0.00, 0.00	2.06	0.55	0	0	0	0	0	-91.18	66.15	20.7	NaN	0
BRD-K63641886	CP	cefuroxime	cell wall synthesis inhibitor		Bacterial cell wall synthesis inhibitor	0.00, 0.00	1.75	0.41	0	-21.28	0	0	0	0	0	0	NaN	0
BRD-A13122391	CP	triptolide	RNA polymerase inhibitor	CYP2C19, RELA		0.00, 0.00	1.92	0.68	0	0	0	0	0	0	0	0	0	0
BRD-U37049823	CP	HG-6-64-01	RAF inhibitor, Abl kinase inhibitor, ephrin receptor inhibitor, KIT inhibitor, MAP kinase inhibitor, MEK inhibitor, p38 MAPK inhibitor, src inhibitor	ABL1, BRAF, CSF1R, EGFR, FGFR1, FLT3, KIT, MAPK11, PDGFRB, RET	PDGFR/KIT inhibitor, RAF inhibitor	0.00, 0.00	1.82	0.35	0	0	0	0	0	-40.4	0	0	0	0
BRD-K63150726	CP	JTE-907	cannabinoid receptor inverse agonist	CNR2	Cannabinoid receptor agonist	5.71, 2.86	1.17	0.34	0	0	0	-32.61	0	32	0	0	73.63	0
BRD-A43940795	CP	tetrahydropalmatine	serotonin release inhibitor			0.00, 0.00	0.5	0.14	0	-50.18	0	0	0	-45.56	0	0	0	0
BRD-U01690642	CP	acetyl-geranyl-cysteine	Ras carboxyl methylation inhibitor			0.00, 0.00	1.15	0.4	-87.9	0	0	0	-50.27	0	0	24.57	0	0
BRD-A42346008	CP	metanephrine	epinephrine metabolite, levels are diagnostic for the neoplasm pheochromocytoma			0.00, 0.00	1.57	0.5	0	-42.28	58.13	0	0	0	0	0	NaN	0
BRD-A76528577	CP	vincristine	tubulin inhibitor, microtubule inhibitor, microtubule polymerization inhibitor, tubulin polymerisation inhibitor, vinca alkaloid	TUBB, TUBA4A		1.43, 0.00	1.67	0.57	0	0	0	0	0	0	0	-22.4	0	0
BRD-K59851896	CP	calycanthine	GABA release inhibitor			1.43, 1.43	0.83	0.23	0	-50.24	0	0	0	0	81.68	-79.77	66.46	0
BRD-A41630653	CP	BRD-A41630653	glutamate receptor antagonist, sigma receptor agonist	SIGMAR1, CHRNA2, CHRNA3, CHRNA4, CHRNA7, CHRNB2, CHRNB4, CYBA, CYBB, CYP3A5, GRIN1, GRIN3A, NCF1, NCF2, NCF4, OPRD1, OPRK1, OPRM1, PGRMC1, RAC1, RAC2, SLC6A2, SLC6A4		3.17, 3.17	0.51	0.14	0	0	0	0	-35.86	0	0	20.13	NaN	0
BRD-K41567364	CP	SB-334867	orexin receptor antagonist	HCRTR1, HCRTR2		0.00, 0.00	1.28	0.47	0	-38.74	0	0	0	0	0	-56.63	0	0
BRD-K53561341	CP	KIN001-220	Aurora kinase inhibitor	AURKA	Aurora kinase inhibitor	0.00, 0.00	0.97	0.33	-24.19	0	0	0	0	0	61.79	0	0	0
BRD-K68341547	CP	W-9	calmodulin antagonist	CALM2	Calmodulin antagonist	0.00, 0.00	0.93	0.22	25.61	0	0	-59.22	0	-40.13	0	0	0	0
BRD-A24228527	CP	ofloxacin	antibiotic that inhibits DNA gyrase, topoisomerase inhibitor	TOP2A		0.00, 0.00	1.72	0.47	-13.95	0	0	0	0	0	0	0	NaN	0
BRD-A26845397	CP	isamoltan	adrenergic receptor antagonist	ADRB1, ADRB2		1.43, 1.43	0.98	0.34	0	0	0	0	0	0	0	0	0	0
BRD-K12867552	CP	THM-I-94	HDAC inhibitor, apoptosis stimulant, cell cycle inhibitor	HDAC1, HDAC10, HDAC2, HDAC3, HDAC6, HDAC8	HDAC inhibitor	0.00, 0.00	1.81	0.57	0	0	0	-26.5	18.25	-29.54	0	0	0	0
BRD-K88849294	CP	lobaric-acid	tyrosine phosphatase inhibitor	PTPN1		0.00, 0.00	1.53	0.39	0	0	0	0	0	0	-48.28	0	NaN	0
BRD-A98283014	CP	calmidazolium	calcium channel blocker, calmodulin antagonist	ATP2B1, PDE1A		0.00, 0.00	2.63	0.69	0	0	NaN	0	NaN	-83.89	0	0	0	0
BRD-K74913225	CP	brinzolamide	carbonic anhydrase inhibitor	CA2, CA1, CA7, CA12, CA14, CA4, CA5A, CYP2B6, CYP2C8		0.00, 0.00	0.66	0.23	43.98	0	0	0	0	0	-80	17.57	0	0
BRD-K06750613	CP	GSK-1059615	PI3K inhibitor, mTOR inhibitor	PIK3CA, PIK3CG	MTOR inhibitor, PI3K inhibitor	0.00, 0.00	1.64	0.68	0	0	0	0	0	0	0	0	NaN	0
BRD-K46435977	CP	valaciclovir	DNA directed DNA polymerase inhibitor, DNA polymerase inhibitor		DNA polymerase inhibitor	0.00, 0.00	1.9	0.66	-13.53	0	0	0	0	NaN	0	5.62	NaN	0
BRD-K27351809	CP	nomegestrol	progesterone receptor agonist	PGR	Progesterone receptor agonist	0.00, 0.00	1.19	0.25	0	0	0	0	0	0	-44.91	0	73.61	0
BRD-K66707493	CP	lawsone	coloring agent			0.00, 0.00	0.91	0.26	47.12	0	0	0	0	0	0	0	0	0
BRD-A14966924	CP	alaproclate	serotonin receptor antagonist, serotonin reuptake inhibitor	SLC6A4		0.00, 0.00	0.58	0.13	0	-76.64	-16.95	0	0	0	0	0	0	0
BRD-A72596465	CP	GW-6471	PPAR receptor antagonist	PPARA		0.00, 0.00	0.81	0.17	0	0	0	0	-40.32	0	0	0	0	0
BRD-M62162320	CP	rilmenidine	adrenergic receptor agonist, imidazoline receptor agonist	NISCH		0.00, 0.00	0.84	0.2	0	0	80.06	0	0	0	0	0	0	0
BRD-A31800922	CP	procyclidine	anticholinergic	CHRM1, CHRM2, CHRM3, CHRM4		4.76, 4.76	1.05	0.3	-6.08	58.41	0	0	0	0	0	0	NaN	0
BRD-K81847782	CP	scandenin	plant compound with antimicrobiial activity			0.00, 0.00	0.79	0.17	0	0	NaN	NaN	0	0	NaN	NaN	NaN	0
BRD-K40227168	CP	vinburnine	adrenergic receptor antagonist	CHRM1, CHRM2, CHRM3, CHRM4		0.00, 0.00	0.76	0.22	0	81.69	-41.09	0	0	0	0	-41.58	NaN	0
BRD-K23335153	CP	AMN-082	glutamate receptor positive allosteric modulator	GRM7		0.00, 0.00	1.1	0.32	0	-36.92	0	0	0	0	0	0	-65.78	0
BRD-K53414658	CP	tivozanib	VEGFR inhibitor, KIT inhibitor, tyrosine kinase inhibitor	FLT1, FLT4, KDR, KIT, PDGFRA, PDGFRB	PDGFR/KIT inhibitor, VEGFR inhibitor	0.00, 0.00	1.91	0.52	33.51	0	0	0	0	-60	-27.76	0	0	0
BRD-K49685476	CP	TTNPB	RAR agonist, retinoid receptor agonist	RARB, RARA, RARG		0.00, 0.00	0.66	0.27	0	0	0	0	0	0	-68.21	0	0	0
BRD-K34098590	CP	tienilic-acid	sodium/potassium/chloride transporter inhibitor, uric acid diuretic	CYP2C9, SLC12A1, SLC22A12		0.00, 0.00	1.44	0.52	0	0	0	-66.26	0	-72.08	0	0	NaN	0
BRD-A54029483	CP	IRL-2500	endothelin receptor antagonist	EDNRB		0.00, 0.00	1.14	0.35	0	-32.74	0	0	0	0	0	0	0	0
BRD-K86727142	CP	embelin	HCV inhibitor, XIAP inhibitor	XIAP		0.00, 0.00	0.69	0.23	29.2	0	0	-39.43	0	0	0	0	0	0
BRD-A52660433	CP	tetrindole	monoamine oxidase inhibitor	MAOA		0.00, 0.00	1.74	0.63	0	-53.35	0	0	0	0	-29.58	0	NaN	0
BRD-K91336023	CP	mesulergine	dopamine receptor agonist	HTR2A, HTR2C, HTR7, HTR2B, HTR3A, HTR3B, HTR6		0.00, 0.00	0.94	0.19	0	0	80.16	0	0	0	51.87	0	NaN	0
BRD-K04210847	CP	tamoxifen	estrogen receptor antagonist, selective estrogen receptor modulator (SERM), estrogen receptor agonist, estrogen receptor modulator, PKC inhibitor	ESR1, ESR2, CYP3A5, EBP, GPER1, PRKCA, PRKCB, PRKCD, PRKCE, PRKCG, PRKCI, PRKCQ, PRKCZ	Estrogen receptor antagonist	0.00, 0.00	1.98	0.59	0	0	0	-54.71	46.23	0	0	50.58	NaN	0
BRD-A59215453	CP	lobelanidine	acetylcholine receptor antagonist, dopamine receptor modulator, opioid receptor antagonist, vesicular monoamine transporter ligand	SLC18A2, CHRNA10, CHRNA4, CHRNA9, CHRNB2, OPRM1		0.00, 0.00	1.27	0.51	0	-71.08	0	0	0	0	0	0	0	0
BRD-A20589515	CP	dihydroxyphenylglycine	glutamate receptor agonist	GRM1		0.00, 0.00	1.77	0.52	NaN	NaN	0	39.82	NaN	NaN	0	0	0	0
BRD-A39522003	CP	OMDM-2	FAAH reuptake inhibitor	GPR119		0.00, 0.00	1.06	0.41	39.39	0	0	0	0	-22.76	0	0	0	0
BRD-K77830450	CP	forskolin	adenylyl cyclase activator, Adenylate cyclase stimulant, growth hormone receptor agonist, phosphokinase stimulant	ADCY2, ADCY5, GNAS		0.00, 0.00	0.85	0.43	0	19.54	0	0	0	-44.21	43.02	0	0	0
BRD-K95739795	CP	tetrabenazine	vesicular monoamine transporter inhibitor	SLC18A2, DRD2, SLC18A1		0.00, 0.00	1.45	0.44	-65.77	0	0	39.42	0	0	-32.07	0	NaN	0
BRD-K02867583	CP	minaprine	serotonin uptake inhibitor	HTR2B, SLC6A4, ACHE, CHRM1, DRD1, DRD2, HTR2A, HTR2C, MAOA		0.00, 0.00	1.11	0.28	0	0	0	69.36	-21.89	0	0	-19.34	NaN	0
BRD-K24127443	CP	BRD-K24127443	lipoxygenase inhibitor			1.43, 0.00	1.28	0.31	-66.25	0	54.8	-54.04	0	0	0	20.32	0	0
BRD-A72988804	CP	tiaprofenic-acid	cyclooxygenase inhibitor	PTGS2, PTGS1		0.00, 0.00	1.32	0.48	0	0	0	0	83.83	0	0	5.83	NaN	0
BRD-K92428153	CP	mycophenolate-mofetil	dehydrogenase inhibitor, hydroxycarboxylic acid receptor agonist, immunosuppressant, IMPDH inhibitor, inosine monophosphate dehydrogenase inhibitor	IMPDH1, IMPDH2, HCAR2	IMPDH inhibitor	0.00, 0.00	1.16	0.33	0	0	0	0	0	-78.71	0	69.96	0	0
BRD-A51829654	CP	BRL-15572	serotonin receptor antagonist	HTR1D, HTR1A, HTR1B, HTR1E, HTR1F, HTR2A, HTR2B, HTR2C, HTR6		0.00, 0.00	1.05	0.3	0	0	0	0	0	0	0	31.54	0	0
BRD-K07881437	CP	danusertib	Aurora kinase inhibitor, growth factor receptor inhibitor, Abl kinase inhibitor, Bcr-Abl kinase inhibitor, FGFR inhibitor, mitotic inhibitor, protein kinase inhibitor, RET tyrosine kinase inhibitor	AURKA, AURKB, AURKC, FGFR1, NTRK1, RET, BCR, SLK	Aurora kinase inhibitor	0.00, 0.00	2.02	0.48	0	0	0	0	0	0	0	0	0	0
BRD-A20968261	CP	WAY-213613	glutamate transporter inhibitor	SLC1A2		1.43, 1.43	0.76	0.27	0	0	0	0	0	-32.57	0	0	0	0
BRD-A67981824	CP	cefotaxime	cell wall synthesis inhibitor		Bacterial cell wall synthesis inhibitor	1.43, 0.00	1.38	0.35	0	0	0	-23.86	0	0	0	32.39	0	0
BRD-A79226577	CP	tropisetron	serotonin receptor antagonist, polarization inhibitor, sodium channel blocker	HTR3A, GLRA1, GLRA2, GLRB, HTR4		1.59, 0.00	0.9	0.24	0	0	0	-93.14	0	92.36	0	-11.67	NaN	0
BRD-K72029282	CP	probucol	atherogenesis inhibitor, cholesterol inhibitor, reducing agent	ABCA1, ABCB11, CES1		0.00, 0.00	1.4	0.43	0	0	0	-50.18	0	0	0	0	0	0
BRD-A87445400	CP	yohimbine	adrenergic receptor antagonist	ADRA2A, ADRA2C, ADRA2B, HTR1A, HTR1B, HTR1D, HTR2B, DRD2, DRD3, HTR1E, HTR1F, HTR2A, HTR2C, HTR5A, HTR7, KCNJ1, KCNJ10, KCNJ11, KCNJ12, KCNJ14, KCNJ15, KCNJ8		1.43, 1.43	0.36	0.11	0	61.14	-34.2	0	0	0	42.33	0	0	0
BRD-A79803969	CP	memantine	glutamate receptor antagonist, glutamate release inhibitor	GRIN1, CHRFAM7A, CYP2E1, DRD2, GRIN2A, GRIN2B, GRIN3A, HTR3A		0.00, 0.00	1.36	0.72	-7	0	0	0	0	-85.31	0	6.52	NaN	0
BRD-A68281735	CP	REV-5901	leukotriene receptor antagonist, lipoxygenase inhibitor	ALOX5		0.00, 0.00	0.92	0.35	0	0	0	0	21.34	0	0	-57.34	63.46	0
BRD-K66896231	CP	BRD-K66896231	acetylcholinesterase inhibitor	ACHE		0.00, 0.00	1.9	0.75	0	-47.54	0	79.1	0	NaN	0	0	NaN	0
BRD-K64044582	CP	linoleamide	ACAT inhibitor	SOAT1, SOAT2		1.43, 0.00	1.16	0.32	0	0	0	-33.07	0	0	0	-52.81	0	0
BRD-K21520694	CP	sulfacetamide	antibiotic			0.00, 0.00	1.2	0.33	14.33	0	0	0	0	0	0	0	NaN	0
BRD-K40919711	CP	BAPTA-AM	potassium channel blocker	KCNA3, KCNA5, KCNH2		0.00, 0.00	1.31	0.26	7.93	0	0	-29.73	0	0	0	0	-79.96	0
BRD-K08996725	CP	zolantidine	histamine receptor antagonist			0.00, 0.00	1.06	0.39	24.6	49.1	0	0	0	0	0	-64.37	0	0
BRD-K20742498	CP	RS-39604	serotonin receptor antagonist	HTR4	Serotonin receptor antagonist	0.00, 0.00	1.5	0.55	38.09	0	0	-43.76	0	0	0	0	0	0
BRD-K72817452	CP	BRD-K72817452	lipoxygenase inhibitor			0.00, 0.00	1.63	0.41	0	0	63.17	0	0	0	-32.27	0	0	0
BRD-K07762753	CP	aminopurvalanol-a	CDK inhibitor, tyrosine kinase inhibitor	CDK1, CDK2, CDK5, CDK6	CDK inhibitor	0.00, 0.00	1.91	0.49	0	0	0	0	0	0	0	0	0	0
BRD-K62996583	CP	lidoflazine	calcium channel antagonist	SCN1A, SCN3A, SLC29A1		0.00, 0.00	0.6	0.09	-19.37	0	0	0	0	0	0	0	-50.33	0
BRD-K09549677	CP	mibefradil	T-type calcium channel blocker, angiogenesis inhibitor, calcium channel blocker, calcium channel inhibitor, L-type calcium channel blocker, sodium channel blocker	CACNA1G, CACNA1H, CACNA1C, CACNA1I, ANO1, CACNA1D, CACNA1F, CACNA1S, CACNB1, CACNB2, CACNB3, CACNB4, CATSPER1, CATSPER2, CATSPER3, CATSPER4, CYP3A5, CYP3A7, SCN2A, SCN4A, SCN5A, SCN9A	T-type calcium channel blocker	0.00, 0.00	1.64	0.48	51.92	0	0	0	-35.58	0	0	0	0	0
BRD-K26664453	CP	cytochalasin-b	microtubule inhibitor, phagocytosis inhibitor	ACTB		0.00, 0.00	2.51	0.58	61.7	0	-14.33	-41.98	0	0	0	24.36	0	0
BRD-A35338386	CP	NECA	adenosine receptor agonist	ADORA1, ADORA2A, ADORA2B, ADORA3, HSP90B1	Adenosine receptor agonist	1.43, 0.00	0.91	0.36	0	0	0	0	0	0	-80.31	0	0	0
BRD-K30867024	CP	SB-216641	serotonin receptor antagonist	HTR1B, HTR1D, HTR1A, HTR2A, HTR2B, HTR2C	Serotonin receptor antagonist	0.00, 0.00	0.78	0.13	0	0	0	-59.43	65.73	0	0	0	-23.75	0
BRD-A99177642	CP	deltaline	acetylcholine receptor antagonist	CHRNA7		0.00, 0.00	0.77	0.28	-33.44	50.45	0	0	0	-54.64	0	0	0	0
BRD-A47144777	CP	dihydro-7-desacetyldeoxygedunin	HSP90 inhibitor	HSP90AA1		0.00, 0.00	1.03	0.27	0	0	0	0	0	-81.9	0	23.67	NaN	0
BRD-K37940862	CP	BRD-K37940862	neuropeptide receptor antagonist	NPSR1		0.00, 0.00	2.22	0.74	42.61	-11.16	0	0	0	0	0	0	NaN	0
BRD-K48869804	CP	icilin	TRPA1 agonist, TRPM8 agonist	TRPA1, TRPM8		0.00, 0.00	0.57	0.14	0	0	0	0	61.87	22.33	0	0	0	0
BRD-K76674262	CP	homoharringtonine	apoptosis stimulant, protein synthesis inhibitor	RPL3	Protein synthesis inhibitor	0.00, 0.00	2.88	0.75	0	NaN	0	0	0	0	43.14	0	0	0
BRD-A65739223	CP	ramipril	angiotensin converting enzyme inhibitor	ACE		0.00, 0.00	1.52	0.49	0	0	0	0	-53.14	0	0	-76.97	NaN	0
BRD-K96263742	CP	GW-7647	PPAR receptor agonist	PPARA	PPAR receptor agonist	0.00, 0.00	0.85	0.2	-67.85	0	0	0	0	-14.07	47.7	0	0	0
BRD-K51095933	CP	estropipate	estrogen receptor agonist	ESR1, ESR2		0.00, 0.00	0.74	0.14	0	0	0	0	18.87	0	0	0	NaN	0
BRD-A64125466	CP	dehydrocholic-acid	gastrointestinal agent that stimulates bile production or the flow of bile into the duodenum			1.43, 0.00	0.5	0.16	0	80.74	-85.93	0	0	0	0	-24.77	0	0
BRD-K68402494	CP	ML-9	myosin light chain kinase inhibitor	MLCK, TRPC6, PKA, PKC		4.76, 3.17	1.17	0.38	56.21	0	0	0	0	0	-51.38	0	NaN	0
BRD-A70268693	CP	PG-9	presynaptic cholinergic modulator			0.00, 0.00	0.75	0.31	28.48	0	0	0	0	-66.43	0	0	-77.05	0
BRD-A80151636	CP	bromocriptine	dopamine receptor agonist, dopamine receptor antagonist, prolactin secretion inhibitor	DRD2, ADRA2A, ADRA2B, ADRA2C, DRD1, DRD3, DRD4, DRD5, HTR1A, HTR1B, HTR1D, HTR2A, HTR2B, HTR2C, ADRA1A, ADRA1B, ADRA1D, HTR6, HTR7, PRL		0.00, 0.00	0.98	0.35	0	-24.79	0	-45.03	0	0	0	24.59	0	0
BRD-K96119599	CP	leucodin	melanin synthesis inhibitor			2.86, 0.00	0.83	0.19	0	0	0	-51.89	0	29.4	0	0	0	0
BRD-K94176593	CP	TWS-119	glycogen synthase kinase inhibitor	GSK3B, JUN, MYC	Glycogen synthase kinase inhibitor	0.00, 0.00	1.14	0.41	76.53	0	0	40.76	0	0	0	0	0	0
BRD-K57930253	CP	nitrazepam	GABA benzodiazepine site receptor agonist	GABRA1, GABRA2, GABRA3, GABRA4, GABRA5, GABRA6, GABRB1, GABRB2, GABRB3, GABRD, GABRE, GABRG1, GABRG2, GABRG3, GABRP, GABRQ, GABRR1, GABRR2, GABRR3, SCN1A	Benzodiazepine receptor agonist	0.00, 0.00	1.19	0.33	0	0	0	-45.82	0	NaN	0	28.2	NaN	0
BRD-K34092021	CP	arvanil	TRPV agonist, cannabinoid receptor agonist	CNR1, TRPV1		0.00, 0.00	0.99	0.31	0	-50.89	0	-53.5	0	0	0	0	0	0
BRD-K62289640	CP	lylamine	cannabinoid receptor agonist	CNR1		0.00, 0.00	1.65	0.63	-27.64	0	0	0	0	0	0	0	0	0
BRD-K48935217	CP	epothilone	inhibition of microtubulefunction, microtubule stabilizing agent, microtubule stimulant, tubulin inhibitor	TUBA1A, TUBA1B, TUBA1C, TUBA3C, TUBA4A, TUBA8, TUBB, TUBB1, TUBB3, TUBB4A, TUBB4B	Tubulin inhibitor	0.00, 0.00	1.24	0.32	0	-38.97	0	0	0	0	0	0	NaN	0
BRD-A97479839	CP	piperidolate	acetylcholine receptor antagonist	CHRM1		0.00, 0.00	1.19	0.31	0	0	-80.3	0	0	0	0	0	0	0
BRD-A39268308	CP	epibatidine	acetylcholine receptor agonist	CHRFAM7A, CHRNA2, CHRNA3, CHRNA4, CHRNA7		0.00, 0.00	1.85	0.45	0	0	0	0	0	71.53	0	0	NaN	0
BRD-A16444946	CP	acarbose	glucosidase inhibitor	GAA, MGAM, AMY2A, SI		0.00, 0.00	0.84	0.13	0	0	0	0	0	NaN	-49.9	-16.88	0	0
BRD-K70511574	CP	sunitinib	FLT3 inhibitor, KIT inhibitor, PDGFR tyrosine kinase receptor inhibitor, RET tyrosine kinase inhibitor, VEGFR inhibitor, angiogenesis inhibitor, colony stimulating factor receptor antagonist, colony stimulating factor receptor inhibitor, platelet-derived growth factor receptor (PDGFR) inhibitor, vascular endothelial growth factor receptor (VEGFR) inhibitor, vascular endothelial growth factor rece…	FLT3, KDR, KIT, FLT4, FLT1, PDGFRA, PDGFRB, RET, CSF1R, FGFR1		0.00, 0.00	1.27	0.45	-75.91	0	0	0	0	0	0	0	0	0
BRD-A41145729	CP	methoprene-acid	RXR agonist	NCOA2, NR1H3, RXRA, RXRB		0.00, 0.00	1.06	0.35	0	0	0	0	0	0	0	0	0	0
BRD-A35033682	CP	eriodictyol	cytochrome P450 inhibitor, TRPM3 antagonist, xanthine oxidase inhibitor	CYP1B1, NFE2L2, XDH		0.00, 0.00	1.48	0.51	0	-45.69	0	0	0	0	0	-66.41	0	0
BRD-K82484965	CP	carmoxirole	dopamine receptor agonist	DRD2		0.00, 0.00	0.95	0.26	24.09	0	0	0	0	0	0	0	-86.36	0
BRD-K70976396	CP	cefoxitin	cell wall synthesis inhibitor			0.00, 0.00	1.06	0.36	-19.88	0	0	0	0	0	0	0	NaN	0
BRD-A42167015	CP	carteolol	adrenergic receptor antagonist	ADRB1, ADRB2		0.00, 0.00	0.7	0.17	3.54	0	0	-33.63	0	0	0	8.37	-49.51	0
BRD-K84895041	CP	BMY-45778	IP1 prostacyclin receptor agonist	PTGIR		1.59, 0.00	1.58	0.56	0	0	0	0	-28.04	0	0	0	NaN	0
BRD-A84493640	CP	atovaquone	cytochrome b-c1 complex inhibitor, dihydroorotate dehydrogenase inhibitor, mitochondrial electron transport inhibitor	DHODH		0.00, 0.00	1.27	0.34	29.29	0	39.09	-43.2	0	0	0	0	NaN	0
BRD-K10207760	CP	lasalocid	ionophore antibiotic			1.43, 0.00	1.8	0.35	0	0	0	0	97.9	0	0	-28.63	37.8	0
BRD-A22897758	CP	pinacidil	ATP channel activator, potassium channel agonist	ABCC9, KCNJ8		0.00, 0.00	1.16	0.4	0	0	0	0	0	0	0	0	-85.85	0
BRD-K59197931	CP	naproxen	cyclooxygenase inhibitor	PTGS2, PTGS1		0.00, 0.00	2.05	0.53	0	16.81	0	29.73	0	0	0	0	0	0
BRD-K44876623	CP	zolpidem	benzodiazepine receptor agonist, GABA benzodiazepine site receptor agonist, non-benzodiazepine hypnotic	GABRA1, GABRA2, GABRA3	Benzodiazepine receptor agonist	0.00, 0.00	0.75	0.16	8.4	0	-65.18	0	-59.2	0	0	0	NaN	0
BRD-K01265221	CP	BRD-K01265221	BCL inhibitor	BCL2		0.00, 0.00	1.01	0.25	-29.76	0	0	-42.23	0	0	0	0	0	0
BRD-K42573370	CP	avrainvillamide-analog-2	nucleophosmin inhibitor	NPM1	Nucleophosmin inhibitor	0.00, 0.00	0.59	0.16	-16.93	NaN	0	0	0	0	0	0	0	0
BRD-A61392169	CP	eliprodil	glutamate receptor antagonist	GRIN1, GRIN2B		1.59, 0.00	0.95	0.35	-14.82	0	54.3	0	0	0	0	-71.32	NaN	0
BRD-K17075857	CP	chloroxine	opioid receptor inhibitor	OPRK1		0.00, 0.00	1.31	0.13	52.07	62.1	-15.14	0	0	-63.1	0	0	0	0
BRD-A75368507	CP	demeclocycline	30S ribosomal subunit inhibitor		Bacterial 30S ribosomal subunit inhibitor	0.00, 0.00	1.13	0.25	0	80.76	0	0	0	0	-76.82	0	NaN	0
BRD-K74430258	CP	1,2-dichlorobenzene	hepatotoxicant that induces oxidative stress and inflammatory response			0.00, 0.00	0.97	0.27	0	0	0	55.03	0	0	0	0	0	0
BRD-K85015012	CP	NNC-05-2090	GABA uptake inhibitor, GAT inhibitor	SLC6A11, SLC6A12, SLC6A13		0.00, 0.00	1.48	0.51	18.22	0	0	0	46.08	0	0	0	0	0
BRD-K51276371	CP	aloisine	CDK inhibitor, CFTR channel activator, glycogen synthase kinase inhibitor, JNK inhibitor	CDK2, CDK5, CDK1, CDK5R1, CFTR, PTK2B, ZAP70		0.00, 0.00	0.74	0.28	0	0	0	53.52	0	0	0	0	0	0
BRD-K26160755	CP	RS-45041-190	imidazoline receptor agonist			0.00, 0.00	0.84	0.15	0	0	0	0	-16.18	0	-91.67	0	0	0
BRD-K75958195	CP	pizotifen	serotonin receptor antagonist	HTR2A, HTR1A, HTR2C	Serotonin receptor antagonist	0.00, 0.00	0.6	0.09	0	0	-8.74	-77.51	0	0	0	0	22.86	0
BRD-K19540840	CP	saracatinib	src inhibitor, Abl kinase inhibitor	SRC, ABL1, LCK, YES1	SRC inhibitor	0.00, 0.00	1.24	0.47	0	0	0	0	0	0	0	0	-27.73	0
BRD-K48059230	CP	YM-298198	glutamate receptor antagonist	GRM1		0.00, 0.00	1.25	0.25	44.17	0	0	0	0	0	-63.66	0	NaN	0
BRD-A07765530	CP	epinephrine	carbonic anhydrase activator, hormone, neurotransmitter	ADRA1A, ADRA1B, ADRA1D, ADRA2A, ADRA2B, ADRA2C, ADRB1, ADRB2, ADRB3, PAH, TNF		1.59, 0.00	1.24	0.66	11.13	0	0	0	0	90.71	0	-10.33	NaN	0
BRD-A54596827	CP	solifenacin	acetylcholine receptor antagonist	CHRM3, CHRM1, CHRM2, CHRM4, CHRM5		1.59, 1.59	1.32	0.39	0	0	0	0	0	0	38.36	-69.84	NaN	0
BRD-K09635134	CP	l-erythro-MAPP	ceramidase inhibitor, negative control for D-erythro-MAPP			1.43, 0.00	0.8	0.34	0	-72.07	0	0	18.39	0	0	0	0	0
BRD-K08973992	CP	linoleic-acid	oxidative stress inducer	FABP4, FFAR1, FFAR4, HNF4A, KCNB1, PPARG, TRPM8		0.00, 0.00	1.27	0.38	0	0	0	0	0	0	-32.71	27.66	NaN	0
BRD-A95696066	CP	nisoxetine	dopamine transporter inhibitor, norepinephrine transporter inhibitor, serotonin transporter (SERT) inhibitor	SLC6A2, SLC6A3, SLC6A4		0.00, 0.00	0.66	0.16	0	0	0	0	0	0	0	-16.02	0	0
BRD-K94830329	CP	ataluren	CFTR channel agonist, coagulation stimulant, dystrophin stimulant	CFTR, DMD, F8, F9		0.00, 0.00	1.92	0.58	0	0	0	0	0	0	0	0	NaN	0
BRD-K75699339	CP	rizatriptan	serotonin receptor agonist	HTR1D, HTR1B, HTR1F, HTR1A, HTR1E		0.00, 0.00	0.34	0.08	0	3.54	0	0	0	-47.2	0	0	0	0
BRD-K59633790	CP	VU-0420363-1	SARS coronavirus 3C-like protease inhibitor			0.00, 0.00	1.59	0.39	0	0	-69.18	0	NaN	0	0	0	0	0
BRD-K06817181	CP	BRD-K06817181	JAK inhibitor	JAK2		2.38, 0.00	1.34	0.46	NaN	NaN	0	0	NaN	NaN	67.69	-21.54	0	0
BRD-K80970344	CP	pyrrolidine-dithiocarbamate	NFkB pathway inhibitor	HSD11B1, RELA	NFkB pathway inhibitor	0.00, 0.00	1.64	0.73	0	0	0	0	0	0	57.38	-36.33	0	0
BRD-K95785537	CP	PP-2	src inhibitor	SRC, LCK, ABL1, LYN, RIPK2	SRC inhibitor	0.00, 0.00	1.6	0.53	0	0	0	0	0	0	-64.21	0	0	0
BRD-K54316499	CP	tolterodine	acetylcholine receptor antagonist	CHRM2, CHRM3, CHRM1, CHRM4, CHRM5		1.79, 0.00	1.59	0.44	-20.67	0	0	0	0	NaN	0	0	NaN	0
BRD-K65285700	CP	BRD-K65285700	cannabinoid receptor agonist	CNR2	Cannabinoid receptor agonist	1.43, 0.00	0.86	0.26	0	79.42	-50.56	0	98.23	-19.36	0	0	0	0
BRD-K10870738	CP	CDC	lipoxygenase inhibitor	ALOX12, ALOX5		0.00, 0.00	1.05	0.38	-16.08	-50.64	0	0	54.96	0	0	0	0	0
BRD-K06543683	CP	bisindolylmaleimide-ix	PKC inhibitor, glycogen synthase kinase inhibitor, leucine rich repeat kinase inhibitor, SIRT inhibitor	SIRT1, AKT1, GSK3B, LCK, LRRK2, MAPK1, MAPK11, MAPK12, MAPK14, MAPK8, PRKCA, ROCK1, RPS6KB1, SIRT2		0.00, 0.00	2.49	0.91	0	0	0	-17.38	0	0	0	0	0	0
BRD-K15791587	CP	L-733060	tachykinin antagonist	TACR1	Tachykinin antagonist	0.00, 0.00	1.56	0.66	0	0	0	0	26.25	0	0	0	0	0
BRD-K46742498	CP	alosetron	serotonin receptor antagonist	HTR3A		0.00, 0.00	1.31	0.35	0	36.6	-53.13	0	0	NaN	0	0	NaN	0
BRD-K54233340	CP	dorsomorphin	AMPK inhibitor, DNA damaging, TGF beta receptor inhibitor	ACVR1, BMPR1A, BMPR1B, EPHA2, FKBP1A, FLT1, FLT3, KDR, LCK, MKNK1, PRKAA1, RPS6KA1, SRC		0.00, 0.00	1.16	0.24	0	0	0	0	0	-13.66	0	0	0	0
BRD-A32161980	CP	carbetocin	analogue of oxytocin	OXTR		0.00, 0.00	1.08	0.42	0	0	0	0	0	0	0	20.3	-86.25	0
BRD-K68103045	CP	CGS-20625	benzodiazepine receptor agonist, GABA benzodiazepine site receptor partial agonist	GABRA1, GABRA2, GABRA3, GABRA5		0.00, 0.00	0.89	0.23	0	-13.75	0	0	0	0	-43.19	0	0	0
BRD-K28452084	CP	BRD-K28452084	opioid receptor agonist	OPRK1		0.00, 0.00	0.92	0.22	-77.79	0	28.33	0	0	-73.9	0	34.9	NaN	0
BRD-A84205515	CP	estriol	estrogen receptor agonist, estrogen receptor antagonist	ESR1, ESR2		0.00, 0.00	0.95	0.3	0	0	78.3	0	45.37	0	0	0	-79.18	0
BRD-A41555725	CP	chlortetracycline	protein synthesis inhibitor			1.59, 1.59	1.3	0.49	-60.34	0	0	81.92	0	0	-53.91	0	NaN	0
BRD-K94080537	CP	diethyltoluamide	DEET, activator of fly antenna ionotropic receptor IR40a			0.00, 0.00	0.78	0.18	0	0	0	0	-52.84	-87.95	0	0	43.44	0
BRD-K95202259	CP	ML-3163	p38 MAPK inhibitor	CYP2D6, CYP3A4, MAPK11, MAPK12, MAPK14	P38 MAPK inhibitor	0.00, 0.00	0.93	0.22	0	0	0	83.46	0	0	0	0	0	0
BRD-A65440446	CP	cimaterol	adrenergic receptor agonist		Beta-adrenergic receptor agonist	0.00, 0.00	0.82	0.26	24.4	0	38.45	0	-70.79	-62.5	0	0	NaN	0
BRD-K30649484	CP	mafenide	carbonic anhydrase inhibitor, unidentified pharmacological activity	CA6, CA12, CA14, CA2, CA4, CA9		0.00, 0.00	1.82	0.47	0	31.65	0	0	-86.3	0	0	0	0	0
BRD-A84481105	CP	thioridazine	acetylcholine receptor ligand, dopamine receptor, dopamine receptor antagonist, mucosa associated lymphoid tissue lymphoma translocation protein 1 (MALT1) inhibitor	DRD1, DRD2, HTR2A, ADRA1A, ADRA1B, CHRNA7, DRD5, HRH1, HTR1A, HTR2C, HTR6, HTR7, KCNH2, MALT1	Dopamine receptor antagonist	0.00, 0.00	1.84	0.6	0	0	0	0	0	-5.85	0	0	0	0
BRD-K93433262	CP	alfacalcidol	hypercalcaemic agent, vitamin D receptor agonist	VDR, CYP27B1, CYP3A5	Vitamin D receptor agonist	0.00, 0.00	1.53	0.51	0	0	0	-50.38	0	0	0	-32.92	NaN	0
BRD-A74771556	CP	nikkomycin	chitinase inhibitor			1.59, 0.00	1.15	0.34	0	0	0	61.75	0	0	0	0	NaN	0
BRD-K30697463	CP	desoximetasone	glucocorticoid receptor agonist	NR3C1, PLA2G1B	Glucocorticoid receptor agonist	0.00, 0.00	1.52	0.51	0	0	0	0	0	-58.47	0	32.03	0	0
BRD-K60160658	CP	tiagabine	GABA uptake inhibitor, GAT inhibitor	SLC6A1, CYP2C19		0.00, 0.00	1.98	0.76	22.68	0	0	0	0	NaN	0	-34.73	NaN	0
BRD-K15164005	CP	apoptosis-activator-II	carboxylesterase inhibitor	BCHE, CES1		0.00, 0.00	1.08	0.4	-80.72	0	0	0	0	0	0	0	0	0
BRD-K80315159	CP	DPPE	histamine receptor antagonist	ABCB1, HRH1		0.00, 0.00	0.92	0.18	0	0	0	0	0	0	0	46.74	0	0
BRD-K51465424	CP	ritodrine	adrenergic receptor agonist	ADRB2		0.00, 0.00	1.01	0.3	0	0	47.08	-23.66	0	0	0	0	NaN	0
BRD-K15616905	CP	CCCP	mitochondrial oxidative phosphorylation uncoupler			0.00, 0.00	2.15	0.6	0	0	0	0	63.42	18.57	0	0	-44	0
BRD-K26947839	CP	BRD-K26947839	NADPH oxidase inhibitor	NOX1		0.00, 0.00	0.69	0.17	0	0	0	-34.73	0	0	0	0	0	0
BRD-A11170096	CP	pravastatin	HMGCR inhibitor	HMGCR, SLCO1B1		0.00, 0.00	1.28	0.39	0	0	0	0	-53.69	0	0	0	NaN	0
BRD-A98378129	CP	talniflumate	cyclooxygenase inhibitor, calcium channel blocker, calcium-activated chloride channel blocker, mucin production inhibitor	CLCA1		0.00, 0.00	1.2	0.51	0	0	0	-87.53	0	-18.41	0	0	0	0
BRD-K11742128	CP	triprolidine	histamine receptor antagonist	HRH1		3.17, 0.00	1.49	0.6	-71.3	0	67.41	0	0	0	0	-56.85	NaN	0
BRD-A42831637	CP	tetrahydrocannabinol-7-oic-acid	analgesic, anti-inflammatory			0.00, 0.00	1.08	0.25	0	0	0	-35.65	0	0	0	-41.66	NaN	0
BRD-K39111395	CP	BCL2-inhibitor	BCL inhibitor	BCL2	BCL inhibitor	0.00, 0.00	1.31	0.45	0	-47.49	0	0	0	17	0	-63.56	0	0
BRD-K85030058	CP	benactyzine	acetylcholine receptor antagonist			0.00, 0.00	1.19	0.39	0	0	0	0	0	NaN	0	-40.49	NaN	0
BRD-K27499107	CP	carbacyclin	IP receptor activator, PPARbeta receptor activator	PPARD, PTGDR, PTGER1, PTGER2, PTGER3, PTGER4, PTGFR, PTGIR, TBXA2R		0.00, 0.00	0.73	0.19	27.78	64.91	0	0	-55.75	0	0	0	-94.84	0
BRD-K33226500	CP	indinavir	HIV protease inhibitor	CYP3A5	HIV protease inhibitor	0.00, 0.00	1.13	0.28	0	0	0	0	0	NaN	0	-37.18	NaN	0
BRD-K23192422	CP	lestaurtinib	FLT3 inhibitor, growth factor receptor inhibitor, JAK inhibitor, apoptosis stimulant	FLT3, NTRK1, JAK2, NTRK2, NTRK3	FLT3 inhibitor, JAK inhibitor	0.00, 0.00	3.09	0.86	0	22.74	0	0	0	0	0	0	0	0
BRD-K00337317	CP	NU-7441	DNA dependent protein kinase, DNA dependent protein kinase inhibitor, P glycoprotein inhibitor	PRKDC, ABCB1	DNA dependent protein kinase inhibitor	0.00, 0.00	1.41	0.63	23.14	0	0	0	0	0	0	0	0	0
BRD-A88774919	CP	doxycycline	metalloproteinase inhibitor, 30S ribosomal protein inhibitor, matrix metalloprotease inhibitor, protein arginine deiminase inhibitor	MMP8, MMP1	Bacterial 30S ribosomal subunit inhibitor	0.00, 0.00	0.78	0.23	0	0	-68.12	0	0	0	0	-39.26	NaN	0
BRD-K67298865	CP	SB-431542	TGF beta receptor inhibitor, ALK inhibitor	TGFBR1, ACVR1C, ACVR1B	TGF beta receptor inhibitor	0.00, 0.00	1.23	0.48	-69.17	0	0	18.02	0	-18.25	0	49.48	0	0
BRD-K68507560	CP	dicycloverine	acetylcholine receptor antagonist, anticholinergic	CHRM1, CHRM2, CHRM3		0.00, 0.00	0.75	0.18	0	0	0	0	-37.33	0	0	0	0	0
BRD-K34608650	CP	BRD-K34608650	cannabinoid receptor agonist	CNR2		0.00, 0.00	1.24	0.35	-68.97	0	0	0	0	0	0	48.14	0	0
BRD-K63675182	CP	triflupromazine	acetylcholine receptor ligand, dopamine receptor	HTR2B, CHRM1, CHRM2, CHRNA7, DRD1, DRD2	Dopamine receptor antagonist	0.00, 0.00	1.53	0.61	-22.15	0	3.74	0	29.69	0	0	0	0	0
BRD-A80775386	CP	hyperforin	cyclooxygenase inhibitor, dopamine reuptake inhibitor, interleukin receptor antagonist, lipoxygenase inhibitor, serotonin uptake inhibitor	NR1I2, ALOX5, PTGS1, TRPC6		1.43, 1.43	1.53	0.48	0	52.64	0	0	0	0	0	0	0	0
BRD-A34255068	CP	rolipram	phosphodiesterase inhibitor, interleukin receptor antagonist	PDE4A, PDE4B, PDE4D, PDE4C, PDE5A		0.00, 0.00	0.74	0.1	0	-10.51	0	-18.92	0	0	0	0	0	0
BRD-A56012032	CP	thiorphan	membrane metalloendopeptidase inhibitor	MME		0.00, 0.00	1.03	0.25	0	0	57.37	-50.12	0	0	48.34	0	0	0
BRD-A67433117	CP	NCS-382	GABA receptor antagonist	GABBR1, GABBR2, SLC52A2		0.00, 0.00	0.91	0.31	0	0	0	0	0	0	0	0	0	0
BRD-K19111024	CP	clofibric-acid	PPAR receptor agonist	PPARA		0.00, 0.00	1.4	0.38	-9.04	0	0	0	0	-42.13	0	0	0	0
BRD-K65910366	CP	KUC103904N	opioid receptor antagonist			0.00, 0.00	0.86	0.15	48.72	-41.51	0	-90.15	0	0	0	28.03	0	0
BRD-K11757396	CP	BRD-K11757396	neuropeptide receptor ligand	NPSR1		7.14, 5.71	0.76	0.17	-26.95	-23.61	0	0	0	0	38.51	42.63	0	0
BRD-K28120222	CP	parthenolide	NFkB pathway inhibitor, adiponectin receptor agonist	ADIPOR2, IKBKB, RELA		0.00, 0.00	1.69	0.69	0	0	0	0	63.35	0	0	-42.01	0	0
BRD-K63606607	CP	bufalin	ATPase inhibitor, chloride channel activator	ATP1A1	ATPase inhibitor	0.00, 0.00	2.18	0.6	0	0	0	0	0	-21.06	-43.8	0	0	0
BRD-K46137903	CP	prednicarbate	corticosteroid agonist, immunosuppressant, phospholipase activator	NR3C1, PLA2G1B	Glucocorticoid receptor agonist	1.43, 0.00	1.38	0.64	0	17.89	0	-25.17	-57.25	0	0	0	0	0
BRD-K51918615	CP	iodophenpropit	histamine receptor antagonist, histamine receptor inhibitor, ionotropic glutamate receptor antagonist	HRH3, HRH4, GRIN2B		0.00, 0.00	1.1	0.33	0	0	0	-77.94	0	0	0	38.66	0	0
BRD-K49404994	CP	levetiracetam	acetylcholine receptor agonist, N-type calcium channel blocker, synaptic vesicle glycoprotein ligand	SV2A, CACNA1B, SCN1A		0.00, 0.00	0.77	0.24	1.53	0	0	0	0	NaN	0	-5.3	NaN	0
BRD-K79437791	CP	acetyl-farnesyl-cysteine	inhibitor of methylation of endogenous isoprenylated proteins	PPARG		0.00, 0.00	1.23	0.43	0	0	0	0	0	0	-52.85	-34.11	0	0
BRD-K18135438	CP	chenodeoxycholic-acid	11-beta hydroxysteroid dehydrogenase inhibitor, FXR agonist	HSD11B1, NR1H4		0.00, 0.00	1.22	0.45	-32.4	0	0	61.93	0	0	0	0	0	0
BRD-A64092382	CP	mexiletine	sodium channel blocker, potassium channel blocker	SCN5A, AHR, CYP2B6, CYP2E1, KCNK2, KCNK3, SCN4A	Sodium channel blocker	0.00, 0.00	0.61	0.13	4.27	-60	0	0	0	12.45	-23.42	0	0	0
BRD-A36267905	CP	buphenine	adrenergic receptor agonist	ADRB2	Beta-adrenergic receptor agonist	2.86, 1.43	0.68	0.27	0	87.29	0	0	23.61	0	0	-20.09	0	0
BRD-K32318651	CP	acyclovir	DNA polymerase inhibitor, DNA directed DNA polymerase inhibitor	PNP		0.00, 0.00	1.99	0.5	19.24	0	0	0	-77.64	0	0	0	0	0
BRD-A75144621	CP	digoxin	ATPase inhibitor, ROR antagonist	ATP1A1, ABCB1, RORC, SLCO1B3		0.00, 0.00	2	0.58	0	0	0	0	-73.74	0	0	0	NaN	0
BRD-K76840893	CP	RS-17053	adrenergic receptor antagonist	ADRA1A, ADRA1D		0.00, 0.00	1.68	0.52	0	-93.06	0	0	0	0	0	-18.4	0	0
BRD-K50168500	CP	canertinib	EGFR inhibitor, EGFR antagonist, receptor tyrosine protein kinase inhibitor, tyrosine kinase inhibitor	EGFR, ERBB2, ERBB4, AKT1	EGFR inhibitor	0.00, 0.00	1.59	0.39	0	0	0	0	0	0	0	0	0	0
BRD-K50841342	CP	PAC-1	caspase activator	CASP3		0.00, 0.00	2.34	0.56	0	0	-51.31	22.91	0	0	15.07	-56.92	NaN	0
BRD-K26573499	CP	DMAB-anabaseine	alpha receptor partial agonist	CHRNA7		0.00, 0.00	0.98	0.41	-27.02	0	0	0	37.79	-62.21	0	0	0	0
BRD-K46469693	CP	SCH-442416	adenosine receptor antagonist	ADORA1, ADORA2A, ADORA2B, ADORA3		0.00, 0.00	0.95	0.22	0	0	0	0	0	0	0	78.99	0	0
BRD-K08703257	CP	3-amino-benzamide	PARP inhibitor	PARP1		1.43, 0.00	0.92	0.16	0	0	0	0	-37.42	69.45	0	0	0	0
BRD-A44448661	CP	pentobarbital	GABA receptor modulator	GABRA1, CHRNA4, CHRNA7, GABRA2, GABRA3, GABRA4, GABRA5, GABRA6, GABRB1, GABRB2, GABRB3, GABRD, GABRE, GABRG1, GABRG2, GABRG3, GABRP, GABRQ, GRIA2, GRIK2, GRIN1, GRIN2A, GRIN2B, GRIN2C, GRIN2D, GRIN3A, GRIN3B		0.00, 0.00	1.23	0.52	0	0	0	0	-57.31	0	-71.05	0	NaN	0
BRD-K99595596	CP	salsolinol	monoamine oxidase inhibitor, tyrosine hydroxylase inhibitor	DRD2		1.43, 0.00	1.18	0.36	0	0	0	0	67.57	0	0	0	64.76	0
BRD-A10523515	CP	GSK-429286A	ROCK inhibitor	ROCK1		0.00, 0.00	0.8	0.28	-3.46	-5.5	70.37	7.54	0	0	0	0	0	0
BRD-K91485395	CP	BRD-K91485395	dual specificity protein phosphatase inhibitors			0.00, 0.00	1.93	0.38	-66.54	87.67	0	0	0	0	64.27	0	NaN	0
BRD-K67860401	CP	AR-A014418	glycogen synthase kinase inhibitor	GSK3B	Glycogen synthase kinase inhibitor	0.00, 0.00	0.88	0.19	0	0	0	-21.94	0	0	0	0	0	0
BRD-K08924299	CP	palonosetron	serotonin receptor antagonist	HTR3A		0.00, 0.00	1.28	0.34	0	0	0	58.93	0	0	86.92	0	0	0
BRD-K88871508	CP	lisuride	dopamine receptor agonist, prolactin inhibitor, serotonin receptor antagonist, serotonin receptor ligand	DRD2, HTR2B, HTR2C, ADRA2A, ADRA2B, ADRA2C, DRD1, DRD3, DRD4, DRD5, HTR1A, HTR1B, HTR1D, HTR2A, ADRA1A, HRH1, HTR6		0.00, 0.00	1.01	0.27	0	-9.21	85.65	0	0	35.53	-38.03	0	0	0
BRD-K41903098	CP	diphenoxylate	opoid receptor agonist	OPRM1, OPRD1		0.00, 0.00	0.99	0.19	0	0	0	0	0	NaN	0	-32.69	NaN	0
BRD-K05395900	CP	nicotine	acetylcholine receptor agonist	CHRNA10, CHRNA9, AOX1, CHAT, CHRNA2, CHRNA3, CHRNA4, CHRNA5, CHRNA6, CHRNA7, CHRNB2, CHRNB3, CHRNB4, CYP19A1, CYP2B6, TBXAS1, TRPA1		0.00, 0.00	0.69	0.14	0	0	-12.73	0	0	0	0	-9.72	NaN	0
BRD-K36529613	CP	PU-H71	HSP inhibitor	HSP90AA1	HSP inhibitor	0.00, 0.00	1.07	0.36	0	0	0	0	0	-90.73	0	0	0	0
BRD-K17140735	CP	SCH-79797	proteinase activated receptor antagonist	F2R		0.00, 0.00	3.38	0.63	0	-46.59	0	0	NaN	0	0	-35.55	0	0
BRD-K63954456	CP	BRD-K63954456	macrophage migration inhibiting factor inhibitor, nitric oxide production inhibitor, tumor necrosis factor production inhibitor	MIF, TNF		0.00, 0.00	2.57	1.06	-55.74	0	-93.81	0	0	0	0	0	NaN	0
BRD-A96897502	CP	U-74389F	lipid peroxidase inhibitor			0.00, 0.00	0.85	0.34	0	0	0	0	0	37.68	0	0	0	0
BRD-K49865102	CP	PD-0325901	MEK inhibitor, MAP kinase inhibitor, protein kinase inhibitor	MAP2K1, MAP2K2	MEK inhibitor	0.00, 0.00	1.34	0.64	-5.05	0	0	0	0	0	0	11.27	0	0
BRD-K89595132	CP	chlorphenamine	histamine receptor antagonist	HRH1, SLC6A2, SLC6A3, SLC6A4		0.00, 0.00	0.45	0.09	0	33.93	0	0	0	0	0	-74.12	0	0
BRD-K01624546	CP	docosatrienoic-acid	inhibitor of LTB4 binding to neutrophils			0.00, 0.00	1.52	0.59	0	0	0	0	-25.45	-21.06	0	50.7	0	0
BRD-K59058766	CP	chlorprothixene	dopamine receptor, dopamine receptor antagonist	DRD2, CHRM1, CHRM2, CHRM3, CHRM4, CHRM5, DRD1, DRD3, HRH1, HTR2A, HTR2B, HTR2C	Dopamine receptor antagonist	0.00, 0.00	1.59	0.57	39.48	0	78.15	0	0	0	-46.18	-10.89	0	0
BRD-A92439610	CP	triamcinolone	antiinflammatory agent, corticosteroid agonist, corticosteroid binding globulin binder, corticosteroid hormone receptor agonist, cytochrome P450 inhibitor, glucocorticoid receptor agonist, immunosuppressant, immunosuppressive agent	NR3C1, CYP3A5, CYP3A7, SERPINA6	Glucocorticoid receptor agonist	0.00, 0.00	1.18	0.77	0	0	0	0	-67.01	0	0	-37.36	NaN	0
BRD-K08273968	CP	griseofulvin	microtubule inhibitor, microtubule stabilizing agent, mitosis inhibitor	KRT12		0.00, 0.00	1.07	0.24	0	0	0	0	0	0	0	0	NaN	0
BRD-A53131506	CP	epitestosterone	inactive testosterone analog	AKR1C1, AKR1C2, AR		2.86, 2.86	0.63	0.11	0	-36.52	-85.46	0	94.11	75.86	0	0	0	0
BRD-K91601245	CP	mercaptopurine	immunosuppressant, protein synthesis inhibitor, purine antagonist	HPRT1, IMPDH1, IMPDH2, PPAT		0.00, 0.00	1.15	0.31	0	0	0	-53.16	51.5	0	0	0	NaN	0
BRD-A95445494	CP	maackiain	interleukin synthesis inhibitor, sodium/glucose cotransporter inhibitor	SLC5A2		0.00, 0.00	1.69	0.55	0	0	0	0	53.51	0	0	0	0	0
BRD-A64479082	CP	quinidine	cytochrome P450 inhibitor, P glycoprotein inhibitor, sodium current blocker	SCN5A, ABCB1, CYP2D6, KCNA5, KCNA7, KCNH1, KCNH2, KCNH5, KCNK1, KCNK6, SLC29A4	Sodium channel blocker	0.00, 0.00	1.06	0.36	-48.37	0	0	0	0	0	0	0	NaN	0
BRD-A08003242	CP	rhodomyrtoxin-b	cytotoxic, DNA intercalator			0.00, 0.00	1.8	0.58	-27.16	0	0	0	52.42	0	0	-54.46	NaN	0
BRD-A12560204	CP	nitrendipine	calcium channel blocker, L-type calcium channel blocker	CACNA1C, CACNA1D, CACNA2D1, CACNA1H, CACNA1S, CACNA2D2, CACNB2, CACNG1, KCNN4	Calcium channel blocker	0.00, 0.00	1.74	0.41	0	0	0	0	0	NaN	0	0	NaN	0
BRD-K47328134	CP	lysylphenylalanyl-tyrosine	heparin activation inhibitor			0.00, 0.00	1.41	0.44	0	0	NaN	NaN	0	0	NaN	NaN	NaN	0
BRD-K76872913	CP	benzanthrone	aromatic hydrocarbon derivate with fluorescent and luminescent properties			5.71, 0.00	1.09	0.34	0	0	NaN	NaN	0	0	NaN	NaN	NaN	0
BRD-K19352500	CP	prochlorperazine	dopamine receptor antagonist, dopamine receptor	DRD2, DRD1, DRD3, DRD4	Dopamine receptor antagonist	0.00, 0.00	0.93	0.16	0	0	0	0	29.55	-12.96	22.66	0	0	0
BRD-K47448802	CP	BRD-K47448802	acetylcholine receptor allosteric modulator	CHRM1		0.00, 0.00	1.6	0.45	0	68.5	0	0	0	0	0	26.05	0	0
BRD-K56047318	CP	RHC-80267	triacylglycerol lipase inhibitor	DAGLA, DAGLB, LIPC, LIPE, LIPG		0.00, 0.00	0.72	0.19	-76.89	0	0	0	0	0	0	25.77	53.77	0
BRD-A54880345	CP	etomidate	membrane integrity inhibitor, membrane permeability inhibitor	GABRA1, ADRA2B, GABRA2, GABRA3, GABRA4, GABRA5, GABRA6, GABRB1, GABRB2, GABRB3, GABRD, GABRE, GABRG1, GABRG2, GABRG3, GABRP, GABRQ		0.00, 0.00	0.56	0.16	0	0	0	0	-91.99	0	-18.13	0	0	0
BRD-K79511609	CP	BRD-K79511609	adenosine receptor agonist	ADORA1, ADORA2A, ADORA2B		0.00, 0.00	1.13	0.27	0	0	0	32.86	0	NaN	0	0	NaN	0
BRD-A95696820	CP	acadesine	adenosine release stimulant, AMPK activator, AMPK stimulant			0.00, 0.00	2.15	0.51	NaN	NaN	0	0	NaN	NaN	0	55.68	0	0
BRD-K21450440	CP	benzthiazide	carbonic anhydrase inhibitor	CA2, CA1, CA12, CA4, CA9, SLC12A3		0.00, 0.00	1.08	0.26	0	0	0	40.18	0	0	0	0	44.55	0
BRD-U82589721	CP	HG-5-113-01	protein kinase inhibitor	ABL1, LTK, STK10		0.00, 0.00	1.97	0.53	0	0	0	0	0	0	0	0	0	0
BRD-A57457122	CP	VU-0400071-3	glutamate receptor modulator	GRM4		0.00, 0.00	1.52	0.31	0	-51.92	0	0	0	0	0	-82.6	0	0
BRD-K84595254	CP	strophanthidin	ATPase inhibitor	ATP1A1, ATP1A2, ATP1A3, ATP1A4, ATP1B1, ATP1B2, ATP1B3, ATP1B4, FXYD2	ATPase inhibitor	0.00, 0.00	1.91	0.48	0	0	0	0	0	0	-79.67	34.39	0	0
BRD-K68144790	CP	glycodeoxycholic-acid	apoptosis activator			0.00, 0.00	1.36	0.38	0	66.91	-74.79	0	0	94.11	0	0	0	0
BRD-A15079084	CP	phorbol-12-myristate-13-acetate	PKC activator, CD antagonist	CD4, KCNT2, PRKCA, TRPV4	PKC activator	0.00, 0.00	2.48	0.49	0	29.88	0	0	0	0	0	-61.31	-46.08	0
BRD-K00824317	CP	fludroxycortide	corticosteroid, glucocorticoid receptor agonist	NR3C1, SERPINA6		0.00, 0.00	1.44	0.72	-68.95	0	0	0	0	-58.08	0	0	0	0
BRD-A19195498	CP	trimipramine	adrenergic transmitter uptake inhibitor, dopamine receptor, norepinephrine transporter inhibitor, serotonin transporter (SERT) inhibitor, serotonin uptake inhibitor, tricyclic antidepressant, tricyclic antidepressant (TCA)	SLC6A2, SLC6A4, SLC6A3, ADRA1A, ADRA1B, ADRA2A, ADRA2B, ADRB1, ADRB2, ADRB3, CHRM1, CHRM2, CHRM3, CHRM4, CHRM5, DRD1, DRD2, DRD5, HRH1, HTR1A, HTR1D, HTR2A, HTR2C, HTR3A	Norepinephrine reuptake inhibitor, Tricyclic antidepressant	0.00, 0.00	1.33	0.5	0	0	0	0	0	0	-30.92	0	0	0
BRD-K19796430	CP	erismodegib	hedgehog pathway inhibitor, smoothened receptor antagonist	SMO		0.00, 0.00	2.52	0.73	0	0	-21.74	0	0	0	0	-24.55	0	0
BRD-K26373640	CP	IKK-2-inhibitor	IKK inhibitor, syk inhibitor	IKBKB		0.00, 0.00	0.81	0.2	0	-39.21	0	0	0	0	0	0	0	0
BRD-A13807286	CP	HA-14-1	BCL inhibitor	BCL2	BCL inhibitor	1.43, 1.43	1.3	0.26	-48.55	0	0	0	0	0	-90.66	0	0	0
BRD-K02590140	CP	O-2050	cannabinoid receptor antagonist	CNR1		0.00, 0.00	1.14	0.42	0	0	0	0	0	0	0	0	0	0
BRD-K97056771	CP	HY-11007	Abl kinase inhibitor, Bcr-Abl kinase inhibitor	ABL1, BCR		0.00, 0.00	1.4	0.35	-39.67	0	0	-49.63	0	0	0	0	0	0
BRD-K80325895	CP	eicosadienoic-acid	in touchstone			0.00, 0.00	1.49	0.41	0	24.37	0	14.69	0	0	0	0	NaN	0
BRD-A75479906	CP	rimantadine	acetylcholine channel inhibitor, unidentified pharmacological activity			0.00, 0.00	1.86	0.53	0	34.77	0	0	0	0	0	0	NaN	0
BRD-K32584078	CP	BML-257	AKT inhibitor, HCV NS5B RdRp inhibitor	AKT1		1.43, 1.43	0.93	0.32	-55.37	0	0	0	0	0	0	81.83	57.21	0
BRD-K47278471	CP	diphenhydramine	histamine receptor antagonist	HRH1		0.00, 0.00	1.67	0.52	11.16	0	0	0	0	NaN	0	-46.9	NaN	0
BRD-K10974103	CP	diloxanide	unidentified pharmacological activity			0.00, 0.00	0.47	0.09	0	-51.66	0	0	0	0	0	0	0	0
BRD-K84085265	CP	CG-930	JNK inhibitor	MAPK8		0.00, 0.00	0.86	0.28	0	0	0	0	0	0	0	0	0	0
BRD-A54490543	CP	pirlindole	monoamine oxidase inhibitor	MAOA, SLC6A2, SLC6A4		0.00, 0.00	0.98	0.24	-6.09	57.63	0	-70.85	0	0	0	0	NaN	0
BRD-A62021152	CP	WAY-161503	serotonin receptor agonist	HTR2C		0.00, 0.00	1.43	0.45	-37.61	0	0	0	61.37	0	0	0	NaN	0
BRD-K84266862	CP	BRL-50481	phosphodiesterase inhibitor	PDE7A, PDE7B		0.00, 0.00	0.89	0.26	39.76	0	0	-19.43	0	0	0	0	0	0
BRD-U25771771	CP	WZ-4-145	EGFR inhibitor	CSF1R, DDR1, EGFR, PDGFRA, TIE1	EGFR inhibitor	0.00, 0.00	1.7	0.58	0	0	0	35.13	-47.39	-75.77	0	0	0	0
BRD-A59808129	CP	guggulsterone	estrogen receptor agonist, FXR antagonist, progesterone receptor agonist, cholesterol inhibitor, IKK inhibitor, PXR agonist	NR1H4, PGR, AR, ESR1, IKBKB, NR1I2, NR3C1, NR3C2	FXR antagonist	0.00, 0.00	1.39	0.27	0	0	53.68	0	0	0	0	0	0	0
BRD-K70487031	CP	flupentixol	dopamine receptor antagonist	DRD2, DRD1, ADRA1A, CHRM1, DRD3, DRD5, HTR2A		2.86, 0.00	1.06	0.28	-56.07	0	0	0	0	-33.4	0	0	0	0
BRD-A48631911	CP	mibefradil	T-type calcium channel blocker, angiogenesis inhibitor, calcium channel blocker, calcium channel inhibitor, L-type calcium channel blocker, sodium channel blocker	CACNA1G, CACNA1H, CACNA1C, CACNA1I, ANO1, CACNA1D, CACNA1F, CACNA1S, CACNB1, CACNB2, CACNB3, CACNB4, CATSPER1, CATSPER2, CATSPER3, CATSPER4, CYP3A5, CYP3A7, SCN2A, SCN4A, SCN5A, SCN9A		0.00, 0.00	1.25	0.33	0	0	0	0	70.62	0	0	0	NaN	0
BRD-K89923877	CP	scopolamine	acetylcholine receptor antagonist	CHRM2, CHRM1, CHRM3, CHRM4, CHRM5, SI		0.00, 0.00	0.9	0.19	0	0	0	-71.47	0	0	-48.96	53.78	0	0
BRD-A32164164	CP	methyllycaconitine	acetylcholine receptor antagonist	CHRNA7		0.00, 0.00	1.06	0.31	0	0	0	0	0	-45.55	0	0	0	0
BRD-K06712146	CP	YM-90709	IL5 inhibitor, interleukin receptor antagonist	CSF2RB, IL5RA		0.00, 0.00	1	0.31	0	38.8	-16.49	0	0	-73.43	0	0	0	0
BRD-K12002134	CP	megestrol	progesterone receptor agonist, DNA inhibitor, HegG2 inhibitor	PGR	Progesterone receptor agonist	0.00, 0.00	1.36	0.45	0	0	0	0	0	0	0	0	NaN	0
BRD-K10860596	CP	granisetron	serotonin receptor antagonist	HTR3A, CYP3A5		0.00, 0.00	1.49	0.36	0	0	0	-57.96	0	0	0	-35.99	0	0
BRD-K87991767	CP	umbelliferone	carbonic anhydrase inhibitor, cyclooxygenase inhibitor	CA9, CA12, PTGS2		0.00, 0.00	0.61	0.16	0	-36.21	0	38.24	0	0	0	-55.81	72.57	0
BRD-K88761633	CP	BRD-K88761633	glucosylceramidase inhibitor	GBA		0.00, 0.00	0.68	0.22	0	0	0	0	NaN	-88.13	0	0	71.38	0
BRD-A04668240	CP	CGP-52432	GABA receptor antagonist	GABBR1, GABBR2	GABA receptor antagonist	0.00, 0.00	1.38	0.45	0	0	0	0	0	0	0	0	0	0
BRD-K52640952	CP	BRD-K52640952	topoisomerase inhibitor	TOP1		0.00, 0.00	0.68	0.23	-72.93	0	-42.23	76.71	0	0	0	32.23	0	0
BRD-K43245338	CP	MDL-28170	calpain inhibitor, cathepsin inhibitor	CAPN1, CTSB, CTSL		0.00, 0.00	1.06	0.32	-63.48	0	0	0	0	0	0	0	0	0
BRD-K78883024	CP	BRD-K78883024	neuropeptide receptor antagonist	NPSR1		0.00, 0.00	0.82	0.16	0	0	0	0	-75.73	0	0	0	NaN	0
BRD-K70490179	CP	rimcazole	sigma receptor antagonist, dopamine reuptake inhibitor	SIGMAR1		0.00, 0.00	1.94	0.53	0	-74.68	0	0	0	0	0	0	0	0
BRD-K14441456	CP	tyrphostin-AG-556	epidermal growth factor receptor (EGFR) inhibitor, tyrosine kinase inhibitor	EGFR		0.00, 0.00	1.13	0.4	-55.8	0	0	0	0	0	0	37.26	0	0
BRD-K40619305	CP	larixinic-acid	comopund that interacts with metal centers			0.00, 0.00	1.18	0.39	0	0	-60.43	0	0	0	0	-26.05	0	0
BRD-K51751936	CP	alfadolone	GABA receptor agonist			0.00, 0.00	1.16	0.34	0	0	82.27	-36.96	63.82	0	-60.26	0	0	0
BRD-K76617868	CP	fasudil	ROCK inhibitor, calcium sensitizer, PKA inhibitor, protein kinase inhibitor, rho associated kinase inhibitor	ROCK1, ROCK2, PKIA, PRKACA	PKA inhibitor, Rho associated kinase inhibitor	0.00, 0.00	0.91	0.25	0	0	0	43.79	0	26.06	0	0	0	0
BRD-A54632525	CP	BRD-A54632525	lipoxygenase inhibitor	ALOX12		0.00, 0.00	0.95	0.32	-57.5	45.75	0	0	0	0	0	0	0	0
BRD-K48932581	CP	cetraxate	gastrin inhibitor, mucus protecting agent	GAST		0.00, 0.00	1.48	0.39	0	0	0	0	0	NaN	0	0	NaN	0
BRD-K83972459	CP	JWE-035	Aurora kinase inhibitor	AURKA	Aurora kinase inhibitor	0.00, 0.00	1.5	0.56	0	31.28	0	17.38	0	0	0	0	0	0
BRD-A93206962	CP	L-755507	adrenergic receptor agonist, adrenergic receptor partial agonist	ADRB3, ADRB1, ADRB2		0.00, 0.00	0.58	0.15	0	0	0	-7.54	0	0	0	0	0	0
BRD-K63195589	CP	tipifarnib	farnesyltransferase inhibitor, angiogenesis inhibitor, apoptosis stimulant	FNTA, FNTB		1.43, 1.43	0.66	0.16	0	0	0	0	0	0	0	0	-50.18	0
BRD-K29113274	CP	ketoconazole	14-alpha demethylase inhibitor, androgen receptor ligand, aromatase inhibitor, cell wall synthesis inhibitor, cortisol synthesis inhibitor, P glycoprotein inhibitor, sterol demethylase inhibitor	AR, CYP19A1, CYP21A2, CYP2C19, CYP3A5, CYP3A7, KCNA10	Sterol demethylase inhibitor	0.00, 0.00	0.83	0.18	18.52	0	0	-72.29	0	NaN	0	0	NaN	0
BRD-K06024458	CP	n-arachidonyl-GABA	arachidonyl amino acid that inhibits pain			0.00, 0.00	1.06	0.38	0	0	0	0	80.18	-59.57	0	0	0	0
BRD-K01507359	CP	rifampicin	DNA directed RNA polymerase inhibitor, enzyme inducer	NR1I2, ABCB1, CYP2B6, CYP2C19, CYP2C8, CYP3A4, CYP3A5, SLCO1A2, SLCO1B1, SLCO1B3		0.00, 0.00	0.55	0.14	0	9.29	0	0	0	61.5	0	-52.08	-84.06	0
BRD-A62434282	CP	goserelin	gonadotropin releasing factor hormone receptor agonist, luteinizing hormone releasing hormone agonist	GNRHR, GNRH1, LHCGR		0.00, 0.00	1.14	0.35	0	86.72	0	-35.39	0	35.19	0	0	-33.3	0
BRD-K78373679	CP	RO-3306	CDK inhibitor	CDK1	CDK inhibitor	0.00, 0.00	1.35	0.31	0	40.48	0	0	0	0	0	0	NaN	0
BRD-K65786282	CP	CGP-7930	GABA receptor modulator, GABA receptor positive allosteric modulator	GABBR1		0.00, 0.00	1	0.22	0	0	0	0	0	0	0	0	-54.98	0
BRD-A75172220	CP	hydrocortisone	corticosteroid agonist, glucocorticoid receptor agonist, immunosuppressant, interleukin receptor antagonist	ANXA1, NOS2, NR3C1, NR3C2		0.00, 0.00	1.34	0.39	0	0	0	0	0	-33.27	0	0	0	0
BRD-K41337261	CP	ZM-306416	Src and Abl inhibitor, vascular endothelial growth factor receptor 1 (VEGFR1) inhibitor	FLT1, KDR, EGFR, FLT4	SRC inhibitor, VEGFR inhibitor	0.00, 0.00	0.83	0.25	0	37.91	0	0	-27.94	0	0	0	0	0
BRD-K35458079	CP	edaravone	free radical scavenger	BCL2		0.00, 0.00	1.28	0.38	0	16.9	0	0	0	0	0	0	NaN	0
BRD-A35623999	CP	CGP-37157	L-type calcium channel blocker, mitochondrial Na+/Ca2+ exchanger antagonist, sodium/calcium exchange inhibitor	SLC8A1		0.00, 0.00	0.78	0.25	-50.46	0	0	0	0	0	0	-55.41	0	0
BRD-K81209512	CP	AG-494	epidermal growth factor receptor (EGFR) inhibitor, tyrosine kinase inhibitor	EGFR		0.00, 0.00	0.85	0.26	-13.09	0	-67.49	49.12	0	0	0	0	0	0
BRD-A50737080	CP	CGK-733	ATM kinase inhibitor, ATR kinase inhibitor	ATM, ATR		0.00, 0.00	2.44	0.64	-25.9	0	0	0	58.41	0	0	0	0	0
BRD-K69763916	CP	LY-341495	glutamate receptor antagonist	GRM2, GRM3		0.00, 0.00	1	0.32	0	0	0	-64.33	0	0	0	-88.26	0	0
BRD-K62221994	CP	T-98475	gonadotropin releasing factor hormone receptor antagonist	GNRH1, GNRHR		0.00, 0.00	1.59	0.49	0	0	0	0	0	20.59	0	0	0	0
BRD-K25906698	CP	immepip	histamine receptor agonist	HRH3, HRH4		0.00, 0.00	1	0.33	0	0	0	0	0	0	0	32.29	0	0
BRD-K91315211	CP	betahistine	histamine receptor agonist, histamine receptor antagonist	HRH3, HRH1		0.00, 0.00	1.58	0.39	0	0	0	0	-79.33	0	0	5.55	0	0
BRD-A68009927	CP	daunorubicin	RNA synthesis inhibitor, topoisomerase inhibitor, DNA synthesis inhibitor, radical formation stimulant	TOP2A, TOP2B		0.00, 0.00	1.73	0.6	0	0	0	0	25.06	0	0	0	0	0
BRD-A84045418	CP	calpeptin	calpain inhibitor, proteasome inhibitor, tyrosine phosphatase inhibitor			0.00, 0.00	1.36	0.52	92.05	0	0	-26.42	53.66	-85.27	0	0	0	0
BRD-A39747742	CP	estradiol-valerate	estrogen receptor agonist	ESR1	Estrogen receptor agonist	0.00, 0.00	1.16	0.43	0	-43.26	0	-38.76	0	0	0	0	0	0
BRD-A07614565	CP	BRD-A07614565	botulin neurotoxin inhibitor			0.00, 0.00	1.35	0.34	0	82.91	0	83.3	0	0	0	0	0	0
BRD-K99260425	CP	etodolac	cyclooxygenase inhibitor, TRPV agonist	PTGS2, PTGS1, RXRA, TRPV1		0.00, 0.00	1.28	0.34	0	0	0	0	0	0	0	0	0	0
BRD-K01815685	CP	indole	aryl hydrocarbon receptor agonist, indoleamine 2,3-dioxygenase inhibitor	AHR, IDO1		0.00, 0.00	0.92	0.18	0	0	0	0	0	0	0	0	0	0
BRD-K26979635	CP	NS-3694	glutamate receptor antagonist	GRIK1		0.00, 0.00	1.36	0.32	0	0	0	0	45.89	0	0	-46.03	NaN	0
BRD-A18419789	CP	etoposide	topoisomerase inhibitor, cell cycle inhibitor, DNA inhibitor, DNA intercalating drug, DNA repair enzyme inhibitor	TOP2A, CYP2E1, CYP3A5, TOP2B		0.00, 0.00	2.66	0.72	0	0	0	0	-51.96	0	82.45	0	NaN	0
BRD-U68942961	CP	JW-7-24-1	LCK Inhibitor	LCK		0.00, 0.00	2.46	0.67	0	0	0	0	0	0	0	21.29	0	0
BRD-K72420232	CP	WZ-4002	EGFR inhibitor	EGFR, ERBB2	EGFR inhibitor	0.00, 0.00	1.35	0.4	0	0	0	13	0	-60.26	0	0	0	0
BRD-A37817666	CP	picrotoxin	GABA receptor antagonist	GABRA1, GLRA2, GLRA3, GABRR1, GLRA1, GLRB, HTR3A, HTR3B		2.86, 0.00	1.11	0.36	0	0	0	-60.38	0	-34.35	0	25.94	66.6	0
BRD-A52530684	CP	doxorubicin	topoisomerase inhibitor, DNA intercalating drug	TOP2A		0.00, 0.00	1.58	0.51	0	0	0	0	-19.94	0	0	0	0	0
BRD-K41160163	CP	fenobam	glutamate receptor antagonist	GRM5		0.00, 0.00	0.82	0.31	0	0	0	0	76.91	0	0	0	0	0
BRD-K84421793	CP	BRD-K84421793	dopamine receptor agonist	DRD1		0.00, 0.00	1.16	0.23	66.11	0	0	-51.22	30.01	0	0	-33.35	0	0
BRD-K17743125	CP	belinostat	HDAC inhibitor, cell cycle inhibitor	HDAC1, HDAC2, HDAC3, HDAC4, HDAC5, HDAC6, HDAC7, HDAC8, HDAC9	HDAC inhibitor	0.00, 0.00	1.84	0.53	0	0	0	0	0	0	0	43.36	0	0
BRD-K52459643	CP	prostaglandin-e1	prostanoid receptor agonist, prostanoid receptor antagonist	PTGER1, PTGER2, CATSPER1, CATSPER2, CATSPER3, CATSPER4, PTGDR, PTGER4, PTGIR		0.00, 0.00	1.02	0.34	0	0	0	0	0	0	0	0	0	0
BRD-A38747044	CP	KU-14R	pancreatic ╬▓-cell I3 binding site antagonist			0.00, 0.00	0.89	0.27	0	0	0	48.46	0	59.75	0	0	0	0
BRD-K85242180	CP	beta-CCP	indoleamine 2,3-dioxygenase inhibitor	GABRA1, GABRG2, IDO1		0.00, 0.00	0.94	0.25	54.91	0	0	0	0	-37.87	0	0	0	0
BRD-K93461745	CP	buspirone	serotonin receptor agonist, serotonin receptor partial agonist	HTR1A, DRD2		0.00, 0.00	0.68	0.15	0	76.3	-18.57	0	0	0	0	0	22.94	0
BRD-K50398167	CP	meclofenamic-acid	cyclooxygenase inhibitor, prostanoid receptor antagonist	PTGS1, PTGS2, ALOX5, CNR1, KCNQ2, KCNQ3		0.00, 0.00	0.53	0.06	0	0	-33.31	0	0	32.81	0	0	-87.16	0
BRD-K73293050	CP	WZ-3146	EGFR inhibitor, epidermal growth factor receptor (EGFR) inhibitor	EGFR		1.43, 0.00	1.74	0.5	-38.66	0	0	-38.09	0	0	0	0	0	0
BRD-K10916986	CP	vinorelbine	tubulin inhibitor, apoptosis stimulant, microtubule inhibitor, mitosis inhibitor, mitotic inhibitor, tubulin polymerisation inhibitor, vinca alkaloid	TUBB		1.43, 0.00	1.51	0.51	-60.62	0	72.97	0	-88.44	0	0	0	0	0
BRD-K98769987	CP	flumazenil	benzodiazepine receptor antagonist, GABA benzodiazepine site receptor antagonist	GABRA1, GABRA2, GABRA3, GABRA5, GABRA4, GABRA6, GABRB1, GABRB2, GABRB3, GABRD, GABRE, GABRG1, GABRG2, GABRG3, GABRP, GABRQ		1.43, 0.00	1.15	0.22	0	12.35	43.27	-18.18	0	0	0	-62.52	0	0
BRD-A70461345	CP	naloxone	opioid receptor antagonist	OPRM1, OPRK1, OPRD1, CREB1, ESR1, TLR4		4.29, 4.29	0.89	0.3	-32.45	0	0	-25.79	0	0	0	0	0	0
BRD-K11163873	CP	phenanthridone	PARP inhibitor	PARP1	PARP inhibitor	0.00, 0.00	1.27	0.39	0	0	-64.16	0	0	0	0	0	0	0
BRD-K98684188	CP	GSK-0660	PPAR receptor inhibitor	PPARD		0.00, 0.00	1.11	0.32	-39.79	0	0	0	0	0	0	0	0	0
BRD-K59163477	CP	cisapride	acetylcholine receptor agonist, serotonin receptor agonist	HTR4, KCNH2, CYP2B6, CYP2C8, CYP3A5, CYP3A7, HTR2A, HTR3A		0.00, 0.00	0.98	0.18	-3.87	0	0	28.75	0	0	-91.75	7.45	NaN	0
BRD-K02283807	CP	GR-32191	thromboxane receptor antagonist, prostanoid receptor antagonist	TBXA2R	Thromboxane receptor antagonist	2.86, 0.00	0.8	0.28	0	0	0	0	0	0	0	0	0	0
BRD-K93258693	CP	GW-9662	PPAR receptor antagonist	PPARG, NCOA2, RXRA		0.00, 0.00	1	0.25	-74.42	-24.82	0	0	0	0	0	0	0	0
BRD-K60511616	CP	pravastatin	HMGCR inhibitor	HMGCR, SLCO1B1		0.00, 0.00	0.49	0.17	0	0	0	0	-12.12	0	0	-12.06	0	0
BRD-K40645748	CP	mefloquine	acidifying agent non gastric, adenosine receptor antagonist, calmodulin antagonist, hemoglobin antagonist, pannexin inhibitor	ADORA2A, HBA1, PANX1		0.00, 0.00	1.34	0.28	67.62	0	-68.77	0	0	0	0	-27.78	NaN	0
BRD-K79684402	CP	RO-10-5824	dopamine receptor partial agonist	DRD4		0.00, 0.00	1.47	0.36	-49.8	63.58	0	0	0	0	0	-68.32	0	0
BRD-K07303502	CP	arachidonyl-trifluoro-methane	cytosolic phospholipase inhibitor	PLA2G4A		0.00, 0.00	1.4	0.15	0	60.13	0	0	20.93	0	0	0	0	0
BRD-A84189516	CP	baccatin-III	paclitaxel precursor			0.00, 0.00	1.48	0.32	0	0	0	0	5.15	56.2	0	0	0	0
BRD-K61106942	CP	BRD-K61106942	pyruvate kinase isozyme activator	PKM		1.43, 1.43	1.02	0.26	0	0	0	0	0	0	0	0	-77.69	0
BRD-K89055274	CP	alverine	smooth muscle relaxant	HTR1A		1.43, 1.43	0.9	0.28	-16.74	0	0	0	0	0	0	4.64	0	0
BRD-A23226398	CP	estradiol	estrogen receptor agonist	ESR1, ESR2, NR1I2, CYP2B6, CYP2C19, CYP2C8, CYP2E1, CYP3A5, CYP3A7, GPER1, KCNMA1		4.29, 2.86	0.77	0.14	-26.33	0	0	0	22.97	58.08	0	0	0	0
BRD-K90789829	CP	nefazodone	serotonin receptor antagonist, serotonin reuptake inhibitor, adrenergic transmitter uptake inhibitor, norepinephrine reuptake inhibitor, serotonin uptake inhibitor	HTR2A, SLC6A4, HTR2C, SLC6A2, ADRA1A, ADRA1B, ADRA2A, CYP3A4, CYP3A5, CYP3A7, HTR1A, SLC6A3		0.00, 0.00	0.6	0.16	-74.55	0	0	0	0	0	0	-75.85	0	0
BRD-K14536225	CP	piceid	glucosidase inhibitor, ICAM1 expression inhibitor, VCAM expression inhibitor, xanthine oxidase inhibitor	GAA, XDH		0.00, 0.00	1.11	0.41	0	0	-51.92	0	0	0	0	0	NaN	0
BRD-A41722204	CP	sulmazole	calcium sensitizer, phosphodiesterase inhibitor			0.00, 0.00	0.52	0.11	0	0	0	34.64	-18.78	0	0	0	0	0
BRD-K93618743	CP	ipriflavone	bone resorption inhibitor			0.00, 0.00	1.25	0.25	0	0	0	0	80.03	NaN	-81.69	0	NaN	0
BRD-U73238814	CP	QL-XI-92	DDR1 inhibitor	DDR1		0.00, 0.00	1.31	0.35	-40.53	0	0	-92.68	0	57.82	0	0	0	0
BRD-K26429091	CP	J-104129	acetylcholine receptor antagonist	CHRM3		1.43, 1.43	1.17	0.33	0	0	0	-22.6	11.81	0	0	0	0	0
BRD-K29905972	CP	axitinib	VEGFR inhibitor, PDGFR tyrosine kinase receptor inhibitor, angiogenesis inhibitor, KIT inhibitor, VEGFR antagonist	KDR, FLT1, FLT4, CSF1, CYP2C19, CYP3A5, KIT, PDGFRB, PLK4	VEGFR inhibitor	1.43, 1.43	0.99	0.2	0	0	0	0	0	0	0	94.32	0	0
BRD-K46678324	CP	RHO-kinase-inhibitor-II	ROCK inhibitor		Rho associated kinase inhibitor	0.00, 0.00	0.91	0.23	0	0	0	0	0	0	0	33.94	NaN	0
BRD-A82590476	CP	SDZ-NKT-343	tachykinin antagonist	TACR1	Tachykinin antagonist	1.43, 1.43	0.82	0.22	-74.23	0	-85.84	0	0	29.94	0	80.91	0	0
BRD-K48969316	CP	BRD-K48969316	caspase inhibitor	CASP1		0.00, 0.00	1.26	0.34	-59.47	0	0	0	0	-73.49	0	0	0	0
BRD-K12102668	CP	nialamide	monoamine oxidase inhibitor	COMT, MAOA, MAOB		0.00, 0.00	1.83	0.55	-11.1	-39.32	0	0	0	0	0	0	0	0
BRD-K18799075	CP	BAY-59-3074	cannabinoid receptor partial agonist	CNR1, CNR2	Cannabinoid receptor agonist	0.00, 0.00	0.63	0.17	-81.03	0	0	-13.17	36.64	0	0	0	0	0
BRD-K51318897	CP	fenbendazole	cytochrome P450 inhibitor, tubulin inhibitor	CYP2C19, CYP2D6, CYP2J2, CYP3A4, TUBB	Tubulin inhibitor	0.00, 0.00	0.88	0.42	-62.39	0	0	0	-40.22	0	0	0	0	0
BRD-K01648091	CP	LE-300	dopamine receptor antagonist, dopamine receptor ligand, serotonin receptor ligand	DRD5, DRD1, HTR2A		0.00, 0.00	0.65	0.2	0	47.76	0	0	0	0	0	41.43	0	0
BRD-A14574269	CP	UB-165	acetylcholine receptor agonist	CHRNA3, CHRNA4, CHRNB2		0.00, 0.00	1.14	0.43	-74.71	0	0	0	0	-70.85	0	0	0	0
BRD-K25875056	CP	SC-9	protein kinase C activator			0.00, 0.00	1.23	0.36	-32.56	0	33.78	0	0	0	0	0	0	0
BRD-A16820783	CP	BRD-A16820783	phosphodiesterase inhibitor			0.00, 0.00	1.2	0.42	0	53.7	0	-47.81	-55.87	0	0	0	0	0
BRD-A44701612	CP	dihydroergocristine	adrenergic receptor antagonist, prolactin inhibitor, adrenergic receptor partial agonist, dopamine receptor agonist, dopamine receptor partial agonist, dopamine receptor partial antagonist, serotonin receptor antagonist	HTR2A, ADRA1A, ADRB1, DRD1, DRD2, DRD3, DRD4, DRD5, HTR1A, HTR3A, HTR4, HTR5A, HTR6, HTR7		0.00, 0.00	1.11	0.32	0	0	49.35	0	0	0	-21.93	31.5	NaN	0
BRD-K97365803	CP	PI-828	PI3K inhibitor		PI3K inhibitor	0.00, 0.00	1.73	0.7	0	50.07	0	0	64.61	0	0	0	0	0
BRD-K09499853	CP	KU-0060648	DNA dependent protein kinase, DNA dependent protein kinase inhibitor, PI3K inhibitor	PIK3CA, PIK3CB, PIK3CD, PIK3CG, PRKDC	DNA dependent protein kinase inhibitor, PI3K inhibitor	0.00, 0.00	1.84	0.56	0	0	0	0	0	0	0	0	-43.77	0
BRD-K31987754	CP	oleylethanolamide	Glucose-Dependent Insulinotropic Receptor (GDIR, GPR119) Agonists, potassium channel blocker	GPR119, CNR1, GPR55, KCND3, PPARA		1.59, 0.00	0.98	0.31	-86.53	0	63.36	0	0	0	0	-65.51	NaN	0
BRD-K99922388	CP	DPO-1	potassium channel blocker	KCNA5	Potassium channel blocker	0.00, 0.00	1.2	0.36	57.03	0	-36.06	0	-75.84	0	0	57.99	NaN	0
BRD-K30563334	CP	rifabutin	DNA directed DNA polymerase inhibitor, DNA directed RNA polymerase inhibitor, protein synthesis inhibitor	CYP3A4, HSP90AA1, HSP90B1		0.00, 0.00	1.76	0.69	0	37.22	0	-38.83	0	NaN	0	0	NaN	0
BRD-K12120659	CP	GR-144053	integrin antagonist	ITGB3, ITGA2B		0.00, 0.00	1.01	0.33	0	0	0	0	-46.67	0	0	50.06	0	0
BRD-K74141488	CP	naftifine	squalene epoxidase inhibitor, steroid sulfatase inhibitor	SQLE		7.14, 5.71	0.83	0.3	51.45	0	0	0	0	50.56	0	0	-59.71	0
BRD-K94294671	CP	OSI-027	mTOR inhibitor	MTOR	MTOR inhibitor	0.00, 0.00	1.35	0.56	0	0	0	0	0	0	0	0	66.23	0
BRD-A31227688	CP	kynuramine	aryl hydrocarbon receptor activator			4.29, 1.43	0.94	0.28	40.08	87.66	0	0	0	0	0	0	0	0
BRD-A50311610	CP	meclozine	constitutive androstane receptor (CAR) agonist	NR1I3, HRH1		0.00, 0.00	0.8	0.23	0	0	0	0	19.25	17.28	0	-19.88	0	0
BRD-K87555556	CP	amiodarone	acetylcholine receptor ligand, adrenergic receptor antagonist, ATP-sensitive potassium channel inhibitor, HCN (hyperpolarization activated cyclic nucleotide gated) channel modulator, polarization inhibitor, potassium channel antagonist, Sodium Channel Blockers, voltage-gated sodium channel blocker	KCNH2, ADRB1, CACNA1H, CACNA2D2, CHRM3, CYP2C8, KCNA7, SCN5A		0.00, 0.00	1.08	0.25	0	-19.79	0	-44.68	0	0	0	0	NaN	0
BRD-K52911425	CP	GDC-0941	PI3K inhibitor	PIK3CG, PIK3CA, PIK3CB, PIK3CD	PI3K inhibitor	0.00, 0.00	1.49	0.7	0	0	0	-11.42	0	0	0	0	32.91	0
BRD-K35559145	CP	levomepromazine	dopamine receptor	ADRA1A, ADRA1B, ADRA1D, ADRA2A, ADRA2B, ADRA2C, CHRM1, CHRM2, CHRM3, CHRM4, CHRM5, DRD1, DRD2, DRD3, DRD4, DRD5, HRH1, HTR2A, HTR2C	Dopamine receptor antagonist	0.00, 0.00	0.8	0.26	-5.47	0	0	0	0	0	0	-85.98	0	0
BRD-K05653692	CP	DL-PDMP	ceramide glucosyltransferase inhibitor, glucosyltransferase inhibitor	ASAH1, UGCG		0.00, 0.00	0.67	0.05	0	0	0	0	0	0	0	0	0	0
BRD-A74975734	CP	homatropine	acetylcholine receptor antagonist	CES1, CHRM1		1.59, 0.00	1.07	0.39	0	38.95	0	0	0	71.8	0	0	NaN	0
BRD-A38913120	CP	BH3I-1	BCL inhibitor	BCL2		0.00, 0.00	0.98	0.3	0	0	0	0	0	-79.8	0	0	0	0
BRD-K38477985	CP	malonoben	protein tyrosine kinase inhibitor, tyrosine kinase inhibitor	EGFR		0.00, 0.00	1.84	0.6	0	0	0	0	60.53	0	0	0	0	0
BRD-A45140972	CP	meclocycline	tetracycline antibiotic		Bacterial 30S ribosomal subunit inhibitor	1.43, 0.00	0.55	0.11	60.28	0	0	0	0	-71.76	0	-13.62	0	0
BRD-K40758068	CP	efavirenz	HIV reverse transcriptase inhibitor, non-nucleoside reverse transcriptase inhibitor, reverse transcriptase inhibitor	CYP2B6, CYP2C19, CYP2C8, CYP3A4, CYP3A5		0.00, 0.00	0.74	0.2	0	0	0	0	0	NaN	0	18.36	NaN	0
BRD-K46441700	CP	GR-55562	serotonin receptor antagonist	HTR1B, HTR1D	Serotonin receptor antagonist	0.00, 0.00	0.8	0.25	0	0	0	-92.7	0	0	0	0	-53.15	0
BRD-K59570838	CP	homoveratrylamine	dopamine analog			2.86, 1.43	1.41	0.34	0	0	0	0	97.08	0	0	0	0	0
BRD-K85606544	CP	neratinib	EGFR inhibitor, receptor tyrosine protein kinase inhibitor, tyrosine kinase inhibitor	EGFR, ERBB2, ERBB4, KDR	EGFR inhibitor	0.00, 0.00	1.48	0.31	34.86	-59.1	0	0	0	-74.1	0	5.86	0	0
BRD-K59369769	CP	tozasertib	Aurora kinase inhibitor, Bcr-Abl kinase inhibitor, FLT3 inhibitor, JAK inhibitor, Abl kinase inhibitor, mitotic inhibitor	AURKA, AURKB, ABL1, AURKC, BCR, FLT3, JAK2, DDR2, LCK	Aurora kinase inhibitor	0.00, 0.00	0.77	0.23	0	0	-15.56	0	64.96	0	0	0	0	0
BRD-K50464341	CP	berbamine	calmodulin antagonist	CALM1	Calmodulin antagonist	0.00, 0.00	1.76	0.69	-40.99	0	0	0	0	0	35.96	-8.26	NaN	0
BRD-K02275692	CP	cefotiam	cell wall synthesis inhibitor			0.00, 0.00	1.11	0.27	85.69	0	0	0	0	0	0	0	0	0
BRD-K05804044	CP	AZ-628	RAF inhibitor	BRAF, RAF1	RAF inhibitor	0.00, 0.00	1.76	0.56	0	82.59	0	34.55	0	0	0	0	0	0
BRD-K13725475	CP	rhodomyrtoxin	cytotoxic, DNA intercalator			0.00, 0.00	1.24	0.32	0	0	0	0	0	0	0	-31.28	NaN	0
BRD-K41051431	CP	mecillinam	cell wall synthesis inhibitor			0.00, 0.00	1.16	0.34	-63.37	0	0	0	0	NaN	0	0	NaN	0
BRD-A29901043	CP	KIN001-127	ITK inhibitor	ITK		0.00, 0.00	1.63	0.5	0	0	66.06	-84.11	0	0	0	0	-52.16	0
BRD-K52989797	CP	clomipramine	serotonin transporter (SERT) inhibitor, dopamine transporter (DAT) inhibitor, norepinephrine transporter (NET) inhibitor	SLC6A4, SLC6A2, CYP2C19, GSTP1, HTR2A, HTR2B, HTR2C, SLC6A3	Tricyclic antidepressant	0.00, 0.00	0.86	0.22	0	0	0	-29.33	72.59	27.98	-42.47	0	0	0
BRD-A51929314	CP	BRD-A51929314	prostanoid receptor antagonist, thromboxane receptor antagonist			0.00, 0.00	1.25	0.4	-43.41	0	0	0	-42.09	0	0	0	0	0
BRD-K17349619	CP	HLI-373	MDM inhibitor	MDM2	MDM inhibitor	0.00, 0.00	0.85	0.25	29.02	0	0	0	0	0	-81.01	0	-88.89	0
BRD-K52751261	CP	TAK-715	p38 MAPK inhibitor, tumor necrosis factor production inhibitor	MAPK14, TNF	P38 MAPK inhibitor	0.00, 0.00	0.6	0.2	0	0	-69.19	0	0	44.06	0	0	0	0
BRD-K40990712	CP	hexamethyleneamiloride	gonadotropin releasing factor hormone receptor antagonist, sodium/hydrogen antiport inhibitor, sodium/hydrogen exchanger inhibitor, urokinase inhibitor	GNRHR, ADRA2A, GNRH1, PLAU, SLC9A1		0.00, 0.00	0.89	0.19	0	0	0	0	0	0	0	-51.18	0	0
BRD-K82036761	CP	sertraline	serotonin receptor antagonist, serotonin reuptake inhibitor, serotonin uptake inhibitor	SLC6A4, CYP2C19, SLC6A3	Serotonin receptor antagonist	0.00, 0.00	1.59	0.59	0	0	0	-55.23	62.57	0	0	0	-14.55	0
BRD-A28318179	CP	aminomethyltransferase	nitric oxide synthase inhibitor	NOS2		0.00, 0.00	1.3	0.47	24.86	0	-95.62	0	58.84	0	0	-61.65	0	0
BRD-K33483813	CP	actarit	interleukin receptor agonist			0.00, 0.00	1.2	0.3	0	0	0	0	0	NaN	0	0	NaN	0
BRD-K60770992	CP	pergolide	dopamine receptor agonist, calcium-activated potassium channel blocker, potassium channel blocker, prolactin inhibitor	DRD1, DRD2, ADRA2A, ADRA2B, ADRA2C, DRD3, DRD4, DRD5, HTR1A, HTR1B, HTR1D, HTR2A, HTR2B, HTR2C, ADRA1A, ADRA1B, ADRA1D, KCNA5		0.00, 0.00	0.58	0.14	0	0	0	0	0	0	-30.5	0	-55.08	0
BRD-K52662033	CP	lidocaine	histamine receptor agonist, voltage-gated sodium channel modulator	SCN5A, EGFR, SCN10A, SCN9A		0.00, 0.00	0.9	0.19	0	7.34	0	19.11	0	0	0	0	-76.2	0
BRD-K05181084	CP	NGB-2904	dopamine receptor antagonist	DRD3		0.00, 0.00	0.7	0.27	0	-43.19	0	36.86	0	0	0	0	0	0
BRD-K19533706	CP	tranilast	angiogenesis inhibitor, histamine receptor antagonist, histamine release inhibitor, indoleamine 2,3-dioxygenase activator, interferon gamma synthesis inhibitor, interleukin receptor modulator, interleukin synthesis enhancer, interleukin synthesis inhibitor, TGF beta receptor antagonist, TRPV antagonist, tumor necrosis factor production inhibitor, urate transporter inhibitor	HPGDS, HRH1, IDO1, IFNG, IL10, IL2, IL4, SLC22A12, TGFB1, TNF, TRPV2		0.00, 0.00	0.76	0.17	0	-48.51	0	0	0	0	0	-18.49	0	0
BRD-K20338176	CP	cefaclor	cell wall synthesis inhibitor			0.00, 0.00	0.98	0.34	-2.15	0	-74.8	28.72	0	0	0	15.68	0	0
BRD-K06426971	CP	ryuvidine	histone lyinse methyltransferase inhibitor	CDK4, CDK2		0.00, 0.00	1.86	0.38	0	0	0	-30.69	0	0	0	0	0	0
BRD-A29734509	CP	disopyramide	voltage-gated sodium channel blocker	SCN5A, CHRM1, CHRM2, CHRM3, KCND2, KCND3, KCNH2		0.00, 0.00	0.7	0.2	0	0	15.86	0	22.11	-27.76	0	0	0	0
BRD-K45542189	CP	diethylcarbamazine	lipoxygenase inhibitor	ALOX5, PTGS1		0.00, 0.00	0.7	0.16	0	0	0	0	0	56.79	0	-56.46	-49.17	0
BRD-K04546108	CP	JAK3-inhibitor-VI	JAK inhibitor	JAK3	JAK inhibitor	0.00, 0.00	1.86	0.65	-38.63	0	0	0	0	-85.69	0	0	0	0
BRD-K67868012	CP	PI-103	PI3K inhibitor, mTOR inhibitor	PIK3CA, PIK3CG, MTOR, PIK3CB, PIK3CD, PRKDC	MTOR inhibitor, PI3K inhibitor	0.00, 0.00	1.93	0.66	0	0	0	0	0	0	-89.52	0	0	0
BRD-K64890080	CP	BI-2536	PLK inhibitor, apoptosis stimulant, cell cycle inhibitor, protein kinase inhibitor	PLK1, BRD4, PLK2, PLK3	Bromodomain Inhibitor	0.00, 0.00	1.49	0.56	0	0	0	57.69	0	0	0	54.54	0	0
BRD-A36010170	CP	amcinonide	corticosteroid agonist, cytochrome P450 inhibitor, glucocorticoid receptor agonist, immunosuppressant	NR3C1, ANXA1		0.00, 0.00	1.36	0.45	0	0	0	16.65	0	0	0	-21.71	-75.16	0
BRD-A04756508	CP	norgestimate	progesterone receptor agonist	PGR, ESR1	Progesterone receptor agonist	0.00, 0.00	0.41	0.15	0	0	0	0	0	0	-84.86	22.14	0	0
BRD-K23623876	CP	decafluorobutane	ultrasound contrast agent	GRM5		8.57, 8.57	1.15	0.3	0	0	-87.42	0	85.77	-70.09	0	35.12	0	0
BRD-K53987533	CP	fluphenazine	dopamine receptor antagonist, acetylcholine receptor ligand, dopamine receptor, histamine receptor antagonist, serotonin receptor antagonist	DRD2, DRD1, CALM1, CHRNA7, DRD5, HRH1, HTR2A, HTR6, HTR7		0.00, 0.00	1.01	0.23	0	0	0	19.08	0	0	0	0	72.68	0
BRD-K11634954	CP	GBR-13069	dopamine uptake inhibitor	SLC6A3		0.00, 0.00	0.97	0.26	0	0	0	0	0	0	0	0	63.98	0
BRD-K51805276	CP	temefos	cholinesterase inhibitor			1.43, 0.00	0.72	0.23	-23.46	0	0	0	52.19	0	0	0	0	0
BRD-K11158509	CP	tyrphostin-B44	EGFR inhibitor			0.00, 0.00	1.33	0.44	0	0	0	0	0	0	0	0	0	0
BRD-K30480208	CP	torasemide	cytochrome P450 antagonist, diuretic, electrolyte reabsorption inhibitor, thromboxane receptor antagonist	SLC12A1, CYP2C8, SLC12A2		0.00, 0.00	0.84	0.23	0	-19.24	6.76	10.24	0	0	0	0	NaN	0
BRD-K62310379	CP	fluticasone	glucocorticoid receptor agonist	NR3C1, CYP3A5, CYP3A7, NR3C2, PGR, PLA2G4A	Glucocorticoid receptor agonist	0.00, 0.00	1.31	0.69	0	0	-63.99	0	0	0	0	-11.5	0	0
BRD-K80725821	CP	RS-16566	(R)-zacopride ligand			0.00, 0.00	1.03	0.33	0	0	0	0	-44.81	33.36	-77.85	29.39	0	0
BRD-K05104363	CP	PD-184352	MEK inhibitor, MAP kinase inhibitor	MAP2K1, MAP2K2, MAP3K1, MAP3K2	MEK inhibitor	0.00, 0.00	1.43	0.49	0	13.09	0	6.16	0	0	0	0	0	0
BRD-K97440753	CP	dihydroergocristine	adrenergic receptor antagonist, prolactin inhibitor, adrenergic receptor partial agonist, dopamine receptor agonist, dopamine receptor partial agonist, dopamine receptor partial antagonist, serotonin receptor antagonist	HTR2A, ADRA1A, ADRB1, DRD1, DRD2, DRD3, DRD4, DRD5, HTR1A, HTR3A, HTR4, HTR5A, HTR6, HTR7		1.43, 1.43	0.55	0.1	0	0	0	0	0	0	0	0	0	0
BRD-K46211610	CP	tolazoline	adrenergic receptor antagonist	ADRA2A, ADRA2B, ADRA2C, ADRA1A, HRH1, HRH2		0.00, 0.00	0.48	0.09	0	-7.69	23.01	-94.48	0	73.77	0	0	NaN	0
BRD-A07824748	CP	flavanone	11-beta hydroxysteroid dehydrogenase inhibitor	ADORA3, HSD11B1		0.00, 0.00	1.26	0.28	-34.56	0	0	0	42.38	0	0	0	NaN	0
BRD-K96527333	CP	dehydroisoandosterone	GABA receptor modulator			2.86, 0.00	0.83	0.22	-78.25	0	0	0	44.11	-22.92	70.67	0	0	0
BRD-K71726959	CP	BRD-K71726959	CDK inhibitor	CDK1, CDK5		0.00, 0.00	0.63	0.3	-9.55	0	0	15.88	0	0	14.53	0	0	0
BRD-A49046702	CP	SKF-89976A	GABA uptake inhibitor	SLC6A1		0.00, 0.00	0.89	0.27	43.36	28.54	0	0	0	0	0	0	0	0
BRD-A02180903	CP	betamethasone	corticosteroid agonist, glucocorticoid receptor agonist	NR3C1	Glucocorticoid receptor agonist	0.00, 0.00	1.63	0.9	0	-34.69	0	0	0	0	0	-23.57	0	0
BRD-K89046952	CP	ciclacillin	cell wall synthesis inhibitor			0.00, 0.00	1.22	0.27	0	0	0	0	0	53.76	0	-33.33	0	0
BRD-A00758722	CP	noretynodrel	progestogen steroid hormone	PGR		0.00, 0.00	0.88	0.28	0	0	0	0	-28.03	51.04	0	0	0	0
BRD-A26097136	CP	bulleyaconitine-a	non-opiod analgesic			0.00, 0.00	1.14	0.45	0	0	0	-29.17	0	0	65.56	73.05	0	0
BRD-K41713976	CP	E-4031	polarization inhibitor, potassium channel antagonist, potassium channel blocker	KCNH2, KCNH1		0.00, 0.00	0.72	0.18	0	1.29	0	-9.96	0	21.39	0	0	0	0
BRD-K05181463	CP	L-741626	dopamine receptor, dopamine receptor antagonist	DRD2, DRD3, DRD4, HTR2A, HTR2B	Dopamine receptor antagonist	0.00, 0.00	1.27	0.42	0	0	0	0	0	0	0	-63.25	0	0
BRD-K27665173	CP	D-64406	PDGFR tyrosine kinase receptor inhibitor	FLT3, PDGFRA, PDGFRB	PDGFR/KIT inhibitor	0.00, 0.00	1.03	0.28	0	0	0	0	0	0	0	16.85	0	0
BRD-K16336526	CP	capsaicin	TRPV agonist, NFkB pathway inhibitor, tumor NADH oxidase inhibitor	TRPV1, CFTR, ENOX2		0.00, 0.00	1.43	0.47	0	-17.61	0	0	0	NaN	0	0	NaN	0
BRD-K12184916	CP	NVP-BEZ235	mTOR inhibitor, PI3K inhibitor, protein kinase inhibitor	MTOR, PIK3CA, PIK3CG, PIK3CD, ATR, PIK3CB	MTOR inhibitor, PI3K inhibitor	0.00, 0.00	2.02	0.53	0	0	40.16	0	0	-21.9	0	0	-79.02	0
BRD-K32526544	CP	DCEBIO	intermediate conductance potassium channel activator	KCNN2, KCNN3, KCNN4	Potassium channel activator	0.00, 0.00	0.8	0.24	10.59	0	0	-58.22	0	0	0	-29.45	0	0
BRD-K17306061	CP	aprepitant	tachykinin antagonist	TACR1, CYP2C19		0.00, 0.00	1.22	0.3	0	0	0	0	0	0	0	0	0	0
BRD-A19500257	CP	geldanamycin	HSP inhibitor	HSP90AA1, HSP90AB1	HSP inhibitor	0.00, 0.00	0.99	0.3	0	0	0	0	0	0	0	0	0	0
BRD-A34706053	CP	CGP-12177	adrenergic receptor agonist	ADRB1, ADRB2, ADRB3		4.29, 4.29	0.94	0.32	0	44.01	0	0	0	0	76.53	0	0	0
BRD-K34034388	CP	GBR-12783	dopamine uptake inhibitor			2.86, 2.86	0.7	0.15	0	-53.77	47.88	0	0	-60.59	0	67.31	0	0
BRD-K33882852	CP	ZK-93423	benzodiazepine receptor agonist	GABRA1, GABRA2, GABRA3, GABRA5, GABRB2, GABRG2		0.00, 0.00	0.83	0.2	0	0	0	0	0	0	0	-53.52	0	0
BRD-K34581968	CP	BMS-536924	insulin growth factor receptor inhibitor, insulin receptor ligand	IGF1R, AKT1, CCNE1, CDK2, CYP3A4, ERBB2, INSR, KDR, LCK, MAPK1, MET, PDGFRA, PDGFRB	IGF-1 inhibitor	0.00, 0.00	2.15	0.73	0	0	0	0	0	0	0	0	0	0
BRD-K77286328	CP	reversine	Aurora kinase inhibitor, adenosine receptor antagonist	AURKB, ADORA3, AURKA, INCENP, MAP2K1	Aurora kinase inhibitor	0.00, 0.00	1.58	0.56	-24.85	0	-70.88	0	0	0	0	0	0	0
BRD-K67831364	CP	ZM-323881	vascular endothelial growth factor receptor 2 (VEGFR2) inhibitor, VEGFR inhibitor	KDR	VEGFR inhibitor	0.00, 0.00	0.82	0.2	0	-53.52	0	0	0	0	0	73.84	0	0
BRD-K62810658	CP	PD-98059	MEK inhibitor, MAP kinase inhibitor	MAP2K1, AKT1, CHEK1, GSK3B, LCK, MAP2K2, MAPK1, MAPK11, MAPK12, MAPK14, MAPK3, MAPK8, PRKCA, RAF1, ROCK1, RPS6KB1, SGK1	MEK inhibitor	0.00, 0.00	0.9	0.23	10.25	-66.35	0	0	0	6.52	0	-4.6	0	0
BRD-A07440155	CP	labetalol	adrenergic receptor antagonist	ADRB1, ADRB2, ADRA1A, ADRA1D, ADRA1B		1.43, 0.00	0.61	0.19	0	7.2	0	0	-4.85	37.28	0	0	-34.91	0
BRD-A39415247	CP	norethisterone	ovulation inhibitor	PGR	Progesterone receptor agonist	0.00, 0.00	0.76	0.27	64.17	0	0	0	0	0	0	-60.63	0	0
BRD-A62071884	CP	siguazodan	histamine receptor antagonist, phosphodiesterase inhibitor	PDE3A		0.00, 0.00	1	0.3	0	0	0	0	0	-84.07	0	0	0	0
BRD-K16233984	CP	eriochrome-black-t	azo dye used in titrations to detect metal ions			0.00, 0.00	1.23	0.38	-56.3	0	0	0	0	0	0	0	-89.89	0
BRD-K70577657	CP	H-9	cAMP dependent protein kinase inhibitor, PKA inhibitor	PRKACA	PKA inhibitor	0.00, 0.00	0.55	0.11	0	0	0	-34.76	0	0	0	82.13	0	0
BRD-K15588452	CP	R-96544	serotonin receptor antagonist	HTR2A	Serotonin receptor antagonist	0.00, 0.00	1.3	0.28	0	0	0	0	0	0	0	0	0	0
BRD-K34995470	CP	SU-1498	receptor tyrosine protein kinase inhibitor, vascular endothelial growth factor receptor 2 (VEGFR2) inhibitor, VEGFR inhibitor	ERBB2, KDR		4.29, 4.29	0.81	0.25	-53.02	26.44	0	0	0	0	0	-21.92	0	0
BRD-K89237706	CP	noscapine	bradykinin receptor antagonist, tubulin polymerization inhibitor, apoptosis stimulant, microtubule inhibitor, tubulin inhibitor	BDKRB2, SIGMAR1		0.00, 0.00	0.8	0.13	0	0	0	0	0	0	0	0	NaN	0
BRD-K32795028	CP	1-benzylimidazole	thromboxane synthase inhibitor	CYP11B1, QPCT		0.00, 0.00	1.14	0.38	0	-70.78	0	30.41	0	0	0	0	0	0
BRD-K33308633	CP	INCA-6	calcineurin inhibitor, Inhibitor of interaction between calcineurin and its substrate nuclear factor of activated T cells (NFAT)	NFATC1		0.00, 0.00	0.63	0.18	0	0	0	0	0	-78.02	0	0	0	0
BRD-K53123955	CP	niridazole	oogenesis inhibitor, spermatogenesis inhibitor			0.00, 0.00	0.78	0.26	4.05	0	0	0	0	-85.91	0	0	NaN	0
BRD-A24429032	CP	HEAT	adrenergic receptor antagonist	ADRA1A		4.29, 0.00	1.06	0.27	0	-28.94	0	0	0	0	0	0	0	0
BRD-K97863768	CP	prothionamide	mycobacterium tuberculosis enoyl-[acyl-carrier-protein] reductase [NADH] (inhA) inhibitor			0.00, 0.00	1.07	0.39	0	0	0	0	-19.98	0	0	0	0	0
BRD-K91243525	CP	SR-142948	neurotensin receptor antagonist	NTSR1		0.00, 0.00	1.27	0.38	0	27.81	0	-73.62	0	0	0	0	0	0
BRD-K17415526	CP	tyrphostin-AG-835	protein tyrosine kinase inhibitor	EGFR		0.00, 0.00	0.81	0.25	0	0	0	-38.61	0	0	0	0	0	0
BRD-K63630713	CP	etacrynic-acid	not applicable, sodium/potassium/chloride transporter inhibitor	SLC12A1, ATP1A1, SLC12A2		0.00, 0.00	0.82	0.19	0	3.55	0	0	-19.73	-61.13	0	0	NaN	0
BRD-A01643550	CP	prednisolone	glucocorticoid receptor agonist	NR3C1, NR3C2, SERPINA6	Glucocorticoid receptor agonist	0.00, 0.00	0.86	0.39	0	0	0	0	-97.16	14.66	0	0	0	0
BRD-K96862998	CP	pirfenidone	FGFR antagonist, p38 MAPK inhibitor, TGF beta receptor antagonist, TGF beta receptor inhibitor, tumor necrosis factor production inhibitor, tumor necrosis factor receptor antagonist	TNF, FURIN, MAPK14, TNFRSF1A		0.00, 0.00	1.26	0.27	0	0	0	0	59.24	40.48	-65.1	0	0	0
BRD-A50675702	CP	fipronil	GABA gated chloride channel blocker, glutamate gated chloride channel blocker			0.00, 0.00	0.72	0.19	0	0	0	0	0	27.69	74.73	-15.19	0	0
BRD-A47513740	CP	calyculin	protein phosphatase inhibitor	PPP1CA, PPP1CC, PPP2CA		0.00, 0.00	2.6	0.66	0	0	0	0	15.61	0	0	0	NaN	0
BRD-K73991644	CP	isoquercetin	aldose reductase inhibitor, falcipain inhibitor	AKR1B1, ACE		0.00, 0.00	1.64	0.66	0	0	0	-30.01	0	NaN	0	63.79	NaN	0
BRD-K72726508	CP	arcyriaflavin-a	CDK inhibitor	CCND1, CCNE1, CDK2, CDK4		0.00, 0.00	0.88	0.23	0	0	0	-56.99	0	0	43.15	20.89	0	0
BRD-K18787491	CP	U-0126	MEK inhibitor, JAK inhibitor, MAP kinase inhibitor	AKT1, CHEK1, GSK3B, JAK2, LCK, MAP2K1, MAP2K2, MAP2K7, MAPK1, MAPK11, MAPK12, MAPK14, MAPK8, PRKCA, RAF1, ROCK1, RPS6KB1, SGK1	MEK inhibitor	0.00, 0.00	1.06	0.43	0	0	0	0	-73.46	0	86.1	0	0	0
BRD-K84955386	CP	hyperoside	glucosidase inhibitor, free radical scavenger	ACE, AKR1B1, GAA		0.00, 0.00	2.08	0.76	0	0	0	0	0	NaN	0	0	NaN	0
BRD-A49172652	CP	lansoprazole	ATPase inhibitor	ATP4A, CYP2C19, CYP3A4, CYP3A5		0.00, 0.00	1.35	0.3	0	0	0	0	0	NaN	0	-4.51	NaN	0
BRD-K80396088	CP	gliquidone	sulfonylurea, ATP channel blocker, ATP-sensitive potassium channel antagonist, insulin secretagogue	ABCC8, KCNJ10, KCNJ11, KCNJ8	KCNJ11 modulator	1.43, 0.00	0.72	0.24	0	0	0	0	0	0	0	14.85	0	0
BRD-A06352418	CP	terfenadine	histamine receptor antagonist	HRH1, KCNH2, CHRM1, CHRM2, CHRM3, CHRM4, CHRM5, KCNH1		0.00, 0.00	1.94	0.6	12.28	0	0	0	0	0	0	0	0	0
BRD-K40578143	CP	GR-79236	adenosine receptor agonist	ADORA1, ADORA2A	Adenosine receptor agonist	4.29, 4.29	1.09	0.34	22.71	0	0	0	0	55.99	0	0	0	0
BRD-K79930101	CP	GW-583340	EGFR inhibitor, epidermal growth factor receptor (EGFR) inhibitor, ErbB2 tyrosine kinase inhibitor, receptor tyrosine protein kinase inhibitor	EGFR, ERBB2		1.43, 0.00	0.94	0.33	42.36	0	0	0	0	0	0	0	0	0
BRD-K68783079	CP	BRD-K68783079	CLK inhibitor, dual specificity tyrosine-(Y)-phosphorylation regulated kinase inhibitor	CLK1, CLK4, DYRK1A		0.00, 0.00	1.11	0.16	0	0	-13.09	0	NaN	0	0	0	0	0
BRD-K00673382	CP	famotidine	histamine receptor antagonist	HRH2		0.00, 0.00	1.61	0.4	0	0	0	0	0	NaN	0	-14.01	NaN	0
BRD-K24132293	CP	piperlongumine	glutathione transferase inhibitor			0.00, 0.00	2.11	0.7	-12.31	18.66	0	0	0	0	-14.96	0	0	0
BRD-A83431637	CP	resmethrin	cytochrome P450 inhibitor			0.00, 0.00	0.97	0.31	0	0	0	0	0	0	0	0	NaN	0
BRD-A96456596	CP	FPL-55712	leukotriene receptor antagonist, leukotriene synthesis inhibitor			0.00, 0.00	1.09	0.26	83.17	0	0	0	0	0	62.17	-33.15	-58.59	0
BRD-A30815329	CP	felodipine	calcium channel blocker, L-type calcium channel blocker	CACNA1C, CACNA1D, CACNA1H, CACNA1S, CACNA2D1, CACNA2D2, CACNB2, CALM1, CFTR, NR3C2, PDE1A, PDE1B, TNNC1, TNNC2		4.29, 1.43	0.97	0.16	-6.14	69.76	0	0	0	0	0	0	-76.18	0
BRD-K56957086	CP	dacinostat	HDAC inhibitor	HDAC1, HDAC2, HDAC3, HDAC4, HDAC5, HDAC6, HDAC7, HDAC8, HDAC9	HDAC inhibitor	0.00, 0.00	1.48	0.63	0	0	0	0	0	0	0	0	0	0
BRD-A36217750	CP	sulfinpyrazone	platelet aggregation inhibitor	ABCC1, ABCC2, FPR1, SLC22A12		0.00, 0.00	0.36	0.06	0	0	29.78	0	-20.06	0	0	0	NaN	0
BRD-K29555132	CP	arachidonamide	cannabinoid receptor agonist	CNR1, CNR2		0.00, 0.00	1.13	0.35	0	0	0	-73.88	-29.97	0	0	21.86	0	0
BRD-K87226815	CP	cycloserine	glutamate receptor agonist, glutamate receptor modulator	GRIN1		3.17, 0.00	0.73	0.23	0	0	0	0	0	0	69.48	0	NaN	0
BRD-K32821942	CP	azathioprine	dehydrogenase inhibitor, immunosuppressant, purine antagonist	HPRT1, IMPDH1, PPAT	IMPDH inhibitor	7.94, 6.35	0.22	0.05	0	0	0	0	85.81	30.28	-69.64	0	NaN	0
BRD-K03015355	CP	forskolin	adenylyl cyclase activator, Adenylate cyclase stimulant, growth hormone receptor agonist, phosphokinase stimulant	ADCY2, ADCY5, GNAS		0.00, 0.00	0.95	0.41	49.87	0	0	0	0	-56.63	0	47.87	0	0
BRD-K76568384	CP	PHTPP	estrogen receptor antagonist	ESR2		1.43, 1.43	1.22	0.45	85.36	0	0	0	-36.67	0	0	0	0	0
BRD-K26521938	CP	dinoprostone	prostanoid receptor agonist	PTGER2, PTGER1, PTGER3, PTGER4, CATSPER1, CATSPER2, CATSPER3, CATSPER4, PTGDR, PTGDR2, PTGFR, TBXA2R		0.00, 0.00	0.9	0.27	-34.01	0	0	0	0	-42.11	0	0	0	0
BRD-K02950022	CP	BMS-299897	gamma secretase inhibitor, antiamyloidogenic agent		Gamma secretase inhibitor	0.00, 0.00	1.18	0.15	0	0	29.07	38.29	0	0	-31.03	0	0	0
BRD-K05977823	CP	tenovins	SIRT inhibitor, TP53 activator	SIRT1, SIRT2		0.00, 0.00	1.14	0.36	0	76.51	0	0	0	-61.77	0	24.32	0	0
BRD-K19295594	CP	gossypol	BCL inhibitor, MCL1 inhibitor, 11-beta hydroxysteroid dehydrogenase inhibitor, growth factor receptor modulator, lipid peroxidase inhibitor	BCL2, BCL2L1, MCL1, BCL2L2, CTGF, EGF	BCL inhibitor	0.00, 0.00	1.26	0.22	0	0	15.84	-32.14	0	0	0	0	-51.42	0
BRD-K57569181	CP	pentoxifylline	phosphodiesterase inhibitor, acetylcholinesterase inhibitor, chitinase inhibitor, tumor necrosis factor production inhibitor	TNF, ACHE, ADORA1, ADORA2A, ADRA2B, CHIA, NT5E, PDE4A, PDE4B, PDE5A		0.00, 0.00	0.63	0.14	0	0.86	0	-14.75	13.99	0	0	0	0	0
BRD-A63546914	CP	RO-04-5595	ionotropic glutamate receptor antagonist			0.00, 0.00	0.98	0.31	51.51	0	0	0	0	0	0	-77.01	0	0
BRD-K81473089	CP	tacrine	acetylcholinesterase inhibitor, acetylcholine release stimulant, butyrylcholinesterase inhibitors, potassium channel antagonist	ACHE, BCHE		3.17, 1.59	0.77	0.17	0	-4.1	0	0	54.56	51.75	0	0	NaN	0
BRD-K72676686	CP	fluvoxamine	selective serotonin reuptake inhibitor (SSRI), serotonin reuptake inhibitor, serotonin uptake inhibitor	SLC6A4, CYP2C19		0.00, 0.00	0.5	0.1	0	0	0	0	0	0	-42.09	-5.88	0	0
BRD-K68190965	CP	GR-46611	serotonin receptor agonist	HTR1D		0.00, 0.00	0.63	0.13	0	0	0	0	-68.31	0	0	0	0	0
BRD-K89708791	CP	rifaximin	50S ribosomal subunit inhibitor, DNA directed DNA polymerase inhibitor, PXR agonist, RNA synthesis inhibitor	NR1I2, CYP3A4		0.00, 0.00	1.88	0.56	0	0	0	0	0	NaN	0	0	NaN	0
BRD-K50866992	CP	tropisetron	serotonin receptor antagonist, polarization inhibitor, sodium channel blocker	HTR3A, GLRA1, GLRA2, GLRB, HTR4		0.00, 0.00	1.88	0.47	0	-60.39	0	0	0	NaN	0	0	NaN	0
BRD-K83063356	CP	RS-102895	CC chemokine receptor antagonist, CCR antagonist	CCR2		0.00, 0.00	1.01	0.33	29.08	-14.55	0	-30.58	0	0	0	0	NaN	0
BRD-A77291778	CP	cyclopentolate	acetylcholine receptor antagonist	CHRM1		0.00, 0.00	0.55	0.11	0	48.35	0	0	-23.81	0	0	0	0	0
BRD-K32830106	CP	guanfacine	adrenergic receptor agonist, HCN (hyperpolarization activated cyclic nucleotide gated) channel blocker	ADRA2A, ADRA2B, ADRA2C, CYP3A5, HCN1, HCN2, HCN3, HCN4		0.00, 0.00	0.63	0.09	0	0	0	0	0	0	0	0	0	0
BRD-A18202423	CP	CPCCOEt	glutamate receptor antagonist	GRM1		0.00, 0.00	0.74	0.25	-13.99	0	0	0	0	0	0	0	0	0
BRD-K79353516	CP	indolophenanthridine	CALY activator, dopamine receptor agonist	CALY, DRD1		0.00, 0.00	1.11	0.25	0	-41.77	0	10.3	61.63	0	0	0	-89.05	0
BRD-K18742343	CP	H-8	PKA inhibitor	PKIA, PRKACA	PKA inhibitor	0.00, 0.00	1	0.3	0	0	0	-12.55	0	0	0	26.55	0	0
BRD-K31627533	CP	rimexolone	glucocorticoid receptor agonist, immunosuppressant, mineralocorticoid receptor agonist	NR3C1, SERPINA6	Glucocorticoid receptor agonist	1.43, 0.00	1.19	0.47	0	0	0	0	-80.63	0	0	0	-62.58	0
BRD-A58955223	CP	sulforaphane	anticancer agent, aryl hydrocarbon receptor antagonist, nuclear factor erythroid derived, like (NRF2) activator	NFE2L2		0.00, 0.00	0.83	0.22	0	43.76	0	-34.66	0	0	0	0	0	0
BRD-K77695569	CP	tiabendazole	quinol-fumarate reductase inhibitor			0.00, 0.00	0.77	0.14	14.37	0	0	-11.99	0	0	0	0	0	0
BRD-K01663662	CP	diphenidol	acetylcholine receptor ligand	CHRM1, CHRM3, CHRM4, CHRM2		0.00, 0.00	1.07	0.27	14.41	0	0	0	0	-46.1	0	0	0	0
BRD-A42628519	CP	iopanoic-acid	radiopaque medium			1.43, 1.43	1.26	0.73	-19.24	0	33.36	0	0	0	0	0	0	0
BRD-K03557653	CP	sappanone-a	melanogenesis inhibitor, tyrosinase inhibitor			0.00, 0.00	1.13	0.48	0	0	0	0	0	70.54	0	-84.5	0	0
BRD-A47633927	CP	NPC-15199	ICAM 1 antagonist, increases intracellular calcium levels	ICAM1, PPARG		0.00, 0.00	0.97	0.19	47.08	0	0	0	0	0	0	0	0	0
BRD-K32164935	CP	tolazamide	ATP channel blocker	KCNJ1, KCNJ10		0.00, 0.00	0.97	0.33	0	0	0	0	0	0	0	0	0	0
BRD-K93201660	CP	ML-7	myosin light chain kinase inhibitor	MYLK		0.00, 0.00	0.94	0.22	0	0	0	0	0	0	0	-46.56	0	0
BRD-A31195449	CP	TCB2	serotonin receptor agonist	HTR2A		4.29, 4.29	1.26	0.4	0	22.45	0	0	0	-10.08	0	0	0	0
BRD-A32917072	CP	BRD-A32917072	ROR antagonist	RORC		3.17, 1.59	0.67	0.18	-56.54	0	0	0	NaN	97.33	0	0	0	0
BRD-K36737713	CP	AG-957	Abl kinase inhibitor, protein tyrosine kinase inhibitor	ABL1, EGFR		0.00, 0.00	1.59	0.56	0	0	0	0	-35.44	25.76	0	0	32.8	0
BRD-K40901640	CP	cinanserin	serotonin receptor antagonist	HTR2A		0.00, 0.00	0.48	0.09	4.42	0	0	0	0	82.58	-12.39	0	NaN	0
BRD-A94756469	CP	digoxin	ATPase inhibitor, ROR antagonist	ATP1A1, ABCB1, RORC, SLCO1B3	ATPase inhibitor	0.00, 0.00	2.18	0.59	0	0	-11.88	0	-38.01	0	0	0	0	0
BRD-A86109770	CP	guggulsterone	estrogen receptor agonist, FXR antagonist, progesterone receptor agonist, cholesterol inhibitor, IKK inhibitor, PXR agonist	NR1H4, PGR, AR, ESR1, IKBKB, NR1I2, NR3C1, NR3C2		0.00, 0.00	0.94	0.31	12.14	0	0	0	0	0	0	0	0	0
BRD-K67783091	CP	haloperidol	dopamine receptor antagonist	DRD2, DRD1, DRD3, HTR2A, CYP3A7, DRD4, DRD5, GRIN2B, HRH1, HTR1A, HTR1D, HTR2B, HTR7, KCNH1		0.00, 0.00	1.23	0.23	0	0	-3.91	-7.4	3.94	0	6.08	0	0	0
BRD-A60274948	CP	bromocriptine	dopamine receptor agonist, dopamine receptor antagonist, prolactin secretion inhibitor	DRD2, ADRA2A, ADRA2B, ADRA2C, DRD1, DRD3, DRD4, DRD5, HTR1A, HTR1B, HTR1D, HTR2A, HTR2B, HTR2C, ADRA1A, ADRA1B, ADRA1D, HTR6, HTR7, PRL		0.00, 0.00	0.88	0.26	0	0	0	0	-42.03	52.59	0	-59.65	NaN	0
BRD-K49945136	CP	GR-113808	serotonin receptor antagonist	HTR4		0.00, 0.00	0.91	0.32	0	65.06	76.9	0	0	0	0	0	0	0
BRD-K33860217	CP	CP-94253	serotonin receptor agonist	HTR1B		0.00, 0.00	1.03	0.28	0	0	0	0	0	0	0	0	0	0
BRD-K34170797	CP	fexaramine	FXR agonist	NR1H4		0.00, 0.00	1.27	0.36	-17.66	0	0	0	0	45.03	0	0	0	0
BRD-K06198550	CP	isorotenone	mitochondrial complex I inhibitor, NADH-ubiquinone oxidoreductase (Complex I) inhibitor	MT-ND1		0.00, 0.00	1.1	0.23	0	-44.57	0	0	39.16	0	0	0	0	0
BRD-A37704979	CP	SB-203580	p38 MAPK inhibitor, calcium channel activator, interleukin inhibitor, stress activated protein kinase inhibitor	MAPK14, MAPK1, MAPK11, AKT1, ALOX5, CHEK1, CYP2D6, CYP3A4, GAK, GSK3B, LCK, MAPK10, MAPK12, MAPK8, MAPK9, PRKCA, RAF1, RIPK2, ROCK1, RPS6KB1, SGK1, SRC, TNF		0.00, 0.00	0.82	0.24	0	-17.2	0	0	25.55	0	0	0	0	0
BRD-K37694030	CP	doxepin	histamine receptor antagonist, adrenergic transmitter uptake inhibitor, histamine receptor inhibitor, norepinephrine reputake inhibitor, serotonin reuptake inhibitor, tricyclic antidepressant	HRH1, HRH2, SLC6A2, SLC6A4, ADRA1A, ADRA1B, ADRA1D, ADRA2A, ADRA2B, ADRA2C, CHRM1, CHRM2, CHRM3, CHRM4, CHRM5, CYP2C19, DRD2, HRH4, HTR1A, HTR2A, HTR2B, HTR2C, HTR6, KCNH2, SLC6A3		0.00, 0.00	0.38	0.06	0	-3.54	0	0	0	-63.83	0	0	0	0
BRD-K49657628	CP	tyrphostin-AG-18	epidermal growth factor receptor (EGFR) inhibitor, tyrosine kinase inhibitor	EGFR		2.86, 2.86	0.65	0.17	0	-39.19	0	0	81.8	24.93	0	0	0	0
BRD-A11813248	CP	AM-92016	glutamate receptor antagonist, ionotropic glutamate receptor antagonist, time-dependent delayed rectifier potassium current blocker	GRIN1, GRIN2B		0.00, 0.00	0.78	0.19	23.63	-37	0	0	-32.68	0	0	0	0	0
BRD-A03816571	CP	CP-55940	cannabinoid receptor agonist, CC chemokine receptor antagonist	CNR1, CNR2, CXCR4, GPR55		0.00, 0.00	1.01	0.33	27.83	0	42.41	-25.51	0	-30.06	0	0	0	0
BRD-K10042277	CP	desmethylclozapine	acetylcholine receptor agonist, dopamine receptor agonist, dopamine receptor antagonist, dopamine receptor partial agonist, serotonin receptor antagonist, serotonin receptor inverse agonist	CHRM1, DRD2, DRD3, HTR2A		0.00, 0.00	0.95	0.25	14.51	0	47.19	0	0	0	0	-95.11	0	0
BRD-K36009368	CP	NNC-63-0532	opioid receptor agonist	OPRL1		0.00, 0.00	0.88	0.19	0	18.45	0	0	17.29	-77.87	0	0	0	0
BRD-K80334323	CP	noretynodrel	progestogen steroid hormone	PGR		0.00, 0.00	0.88	0.2	0	-48.09	0	0	0	0	0	0	0	0
BRD-K82823804	CP	SA-792987	PKC inhibitor	WEE1	PKC inhibitor	0.00, 0.00	1.32	0.3	0	0	0	0	65.42	0	0	0	0	0
BRD-K74402642	CP	NSC-632839	ubiquitin hydrolase inhibitor, ubiquitin isopeptidase inhibitor	USP2, USP7, SENP2, USP1		0.00, 0.00	3.01	0.78	0	0	0	0	0	-66.55	-31.25	0	0	0
BRD-K39621635	CP	artemether	antimalarial, interacts with heme and with COX3	ATP1A1, CYP2B6, CYP2C19, CYP3A5		0.00, 0.00	1.15	0.26	0	0	0	0	0	NaN	0	-29.03	NaN	0
BRD-A39255369	CP	DCPIB	chloride channel blocker, gap junction modulator, glutamate transporter inhibitor, membrane permeability inhibitor	SLC1A2		0.00, 0.00	0.65	0.24	0	29.72	-83.11	0	0	0	0	7.39	0	0
BRD-K13211965	CP	L-741742	dopamine receptor antagonist	DRD4, DRD3, SCN1A, SCN3A		0.00, 0.00	1.61	0.43	-57.5	0	0	0	0	0	-43.82	0	NaN	0
BRD-K88172511	CP	naltrexone	opioid receptor antagonist, opioid receptor ligand	OPRK1, OPRM1, OPRD1, SIGMAR1		0.00, 0.00	0.51	0.15	0	0	-32.13	-28.25	19	0	5.28	0	0	0
BRD-K98490050	CP	amsacrine	topoisomerase inhibitor, DNA intercalating drug	TOP2A, KCNH2	Topoisomerase inhibitor	0.00, 0.00	2.77	0.68	-58.91	0	0	0	0	0	0	15.91	0	0
BRD-K39746403	CP	erythromycin	NFkB pathway inhibitor, 50S ribosomal subunit inhibitor, motilin receptor agonist, RPLV inhibitor	CYP3A4, MLNR		0.00, 0.00	0.74	0.14	0	0	0	28.67	-27.39	0	0	-33.73	0	0
BRD-K14920963	CP	erythrosine	food coloring agent			0.00, 0.00	0.68	0.19	0	0	0	0	0	-36.44	0	17.89	0	0
BRD-K13544237	CP	r(-)-propylnorapomorphine	dopamine receptor agonist, antiamyloidogenic agent	DRD2, DRD1, DRD3		0.00, 0.00	0.68	0.19	0	0	0	-65.19	0	0	0	0	0	0
BRD-K39339537	CP	epirizole	cyclooxygenase inhibitor	PTGS1, PTGS2		0.00, 0.00	0.57	0.1	0	-3.68	2.54	-13.79	0	0	0	0	0	0
BRD-K63343048	CP	orlistat	cholesterol inhibitor, diacylglycerol lipase inhibitor, fatty acid synthase inhibitor, gastric triacylglycerol lipase inhibitor, Hypolipemic pancreatic, gastric and carboxylester lipase inhibitor, lipase inhibitor, pancreatic lipase inhibitor	PNLIP, DAGLA, FASN, LIPF, CNR1, DAGLB		0.00, 0.00	1.16	0.32	0	0	0	61.82	0	NaN	0	0	NaN	0
BRD-K77771411	CP	moxonidine	imidazoline receptor agonist, adrenergic receptor agonist	NISCH, ADRA2A, ADRA2B, ADRA2C		1.43, 1.43	0.56	0.11	-24.93	0	-20.9	0	0	0	0	17.93	0	0
BRD-K94144010	CP	cotinine	nicotine metabolite			0.00, 0.00	1.89	0.59	-13.59	0	0	0	0	NaN	0	55.23	NaN	0
BRD-K67511046	CP	naloxone	opioid receptor antagonist	OPRM1, OPRK1, OPRD1, CREB1, ESR1, TLR4		0.00, 0.00	0.55	0.13	0	0	0	0	0	39.22	0	0	NaN	0
BRD-K40624912	CP	ZM-39923	JAK inhibitor	JAK1, JAK3		4.76, 0.00	1.75	0.43	0	0	0	35.01	-51.68	0	0	0	NaN	0
BRD-A23359898	CP	sibutramine	serotonin reuptake inhibitor, adrenergic transmitter uptake inhibitor, dopamine reuptake inhibitor, norepinephrine reuptake inhibitor, norepinephrine transporter inhibitor, serotonin uptake inhibitor	SLC6A2, SLC6A4, SLC6A3, CYP2B6, CYP2C19, CYP3A5		0.00, 0.00	0.98	0.3	0	0	0	0	0	NaN	0	-12.96	NaN	0
BRD-K58772419	CP	AZD-6482	PI3K inhibitor	PIK3CD, PIK3CG, PIK3CA, PIK3CB	PI3K inhibitor	0.00, 0.00	1.38	0.6	0	-8.8	0	0	53.03	0	55	0	0	0
BRD-K99369265	CP	sirolimus	mTOR inhibitor, CCR expression inhibitor, cell cycle inhibitor, proteasome inhibitor, protein kinase inhibitor, T cell inhibitor	MTOR, FKBP1A, CCR5, FGF2		0.00, 0.00	0.99	0.43	0	0	0	-46.4	42.44	0	0	0	0	0
BRD-K86204871	CP	terconazole	cell wall synthesis inhibitor, sterol demethylase inhibitor		Sterol demethylase inhibitor	0.00, 0.00	0.58	0.15	0	0	0	0	0	0	0	-11.77	0	0
BRD-K31542390	CP	mycophenolic-acid	dehydrogenase inhibitor, immunosuppressant, IMPDH inhibitor, inosine monophosphate dehydrogenase inhibitor	IMPDH1, IMPDH2	IMPDH inhibitor	0.00, 0.00	0.92	0.33	0	0	0	0	0	-31.55	0	0	0	0
BRD-K56745457	CP	azauridine	antiviral agent, blocks the conversion of orotic acid into UMP			1.43, 0.00	1.3	0.32	50	0	0	12.33	0	0	0	0	-86.36	0
BRD-K50938786	CP	ropivacaine	membrane integrity inhibitor, potassium channel antagonist, sodium channel blocker	SCN10A, SCN9A		0.00, 0.00	1.15	0.35	-32.82	-31.11	0	0	0	0	0	0	76.15	0
BRD-K33459542	CP	ditolylguanidine	sigma receptor agonist	GRIN1, GRIN2A, GRIN2B, SIGMAR1		0.00, 0.00	1.27	0.42	0	0	-69.52	0	13.4	-50.98	0	0	0	0
BRD-K20168484	CP	BRD-K20168484	lipoxygenase inhibitor, leukotriene synthesis inhibitor, PPAR receptor modulator	ALOX5AP		0.00, 0.00	1.44	0.35	0	-40.77	0	22.86	0	NaN	0	0	NaN	0
BRD-K95237249	CP	probenecid	MRP inhibitor, TRPV agonist, uricosuric blocker	SLC22A6, ABCC1, PANX1, SLC22A11, SLC22A8, SLCO1C1, TRPV2		0.00, 0.00	1.38	0.33	0	0	-82.94	0	0	-16.81	0	0	0	0
BRD-K90027355	CP	spironolactone	mineralocorticoid receptor antagonist, androgen receptor antagonist, potassium channel blocker	NR3C2, AR, CACNA1A, CACNA1B, CACNA1C, CACNA1D, CACNA1F, CACNA1G, CACNA1H, CACNA1I, CACNA1S, CACNA2D1, CACNA2D2, CACNA2D3, CACNB1, CACNB2, CACNB3, CACNB4, CACNG1, CYP11B2, KCNA5, KCND3, NR3C1, PGR, SCNN1A, SHBG		0.00, 0.00	0.53	0.15	0	0	0	0	0	-42.9	-45.73	5.96	0	0
BRD-K79145749	CP	dibenzepin	norepinephrine reuptake inhibitor			0.00, 0.00	0.9	0.27	1.86	0	0	0	0	-50.5	0	6.89	0	0
BRD-A91452556	CP	estradiol-cypionate	estrogen receptor agonist	ESR1	Estrogen receptor agonist	0.00, 0.00	1.38	0.34	0	0	0	0	35.86	-69.57	0	-37.64	0	0
BRD-K43744935	CP	tamoxifen	estrogen receptor antagonist, selective estrogen receptor modulator (SERM), estrogen receptor agonist, estrogen receptor modulator, PKC inhibitor	ESR1, ESR2, CYP3A5, EBP, GPER1, PRKCA, PRKCB, PRKCD, PRKCE, PRKCG, PRKCI, PRKCQ, PRKCZ		0.00, 0.00	0.91	0.18	0	0	0	0	0	60.13	0	5.68	0	0
BRD-K14282469	CP	LY-165163	serotonin receptor antagonist	HTR1A, HTR1D	Serotonin receptor antagonist	2.86, 1.43	0.91	0.23	0	0	0	0	0	37.86	0	-40.43	0	0
BRD-K68558722	CP	deracoxib	cyclooxygenase inhibitor	PTGS2		0.00, 0.00	0.6	0.18	0	0	0	0	-52.15	0	38.76	20.47	0	0
BRD-A67479912	CP	progesterone	progesterone receptor agonist	PGR, CYP17A1, NR3C2, CATSPER1, CATSPER2, CATSPER3, CATSPER4, CYP2C19, ESR1, OPRK1, TRPC5		0.00, 0.00	0.44	0.11	26.33	0	0	0	0	0	0	0	NaN	0
BRD-A11678676	CP	wortmannin	PI3K inhibitor, ATM kinase inhibitor, ATR kinase inhibitor, DNA dependent protein kinase inhibitor, mTOR inhibitor, Phosphatidylinositol 3-kinase (PI3K) inhibitor, PLK inhibitor	PIK3CA, PIK3CG, PLK1, ATM, ATR, MTOR, PI4KA, PI4KB, PIK3CD, PIK3R1, PLK3, PRKDC	PI3K inhibitor	0.00, 0.00	1.52	0.5	0	0	0	0	0	0	51.37	0	0	0
BRD-K06221026	CP	DUP-697	cyclooxygenase inhibitor	PTGS2		0.00, 0.00	0.72	0.19	0	0	0	0	0	-9.85	23.31	-63.4	0	0
BRD-K95676198	CP	JAK3-inhibitor-V	JAK inhibitor	JAK3		0.00, 0.00	1.39	0.28	0	0	0	0	0	21.99	0	0	0	0
BRD-K29653726	CP	topiramate	carbonic anhydrase inhibitor, glutamate receptor antagonist, kainate receptor antagonist, GABA receptor agonist, Sodium Channel Blockers, voltage-gated sodium channel blocker	CA2, CA4, GRIK1, CA1, CA12, CA7, CYP2C19, CYP3A4, GABRA1, GABRA2, GABRA3, GABRA4, GABRA5, GABRA6, GABRB1, GABRB2, GABRB3, GABRD, GABRE, GABRG1, GABRG2, GABRG3, GABRP, GABRQ, GRIA1, SCN1A, SCN5A		3.57, 1.79	0.97	0.22	-5.89	0	0	0	0	NaN	0	3.39	NaN	0
BRD-K33818169	CP	GW-3965	LXR agonist, ABC transporter expression enhancer	NR1H2, NR1H3, ABCA1		0.00, 0.00	0.9	0.35	0	0	0	0	0	0	86.22	0	0	0
BRD-K15834839	CP	lobendazole	anthelmintic agent			0.00, 0.00	1.11	0.27	0	0	0	-9.75	0	0	-60.07	65.97	0	0
BRD-A57382968	CP	piroxicam	cyclooxygenase inhibitor	PTGS2, PTGS1		0.00, 0.00	0.58	0.16	0	0	0	0	0	0	0	0	59.49	0
BRD-K40887525	CP	ritanserin	serotonin receptor antagonist	HTR2A, HTR2C, HTR2B, ADRA1A, ADRA1B, ADRA1D, HTR1A, HTR1B, HTR1D, HTR5A, HTR6, HTR7		0.00, 0.00	0.77	0.2	0	0	0	0	33.58	0	0	-17.75	0	0
BRD-A11605036	CP	thiocolchicoside	GABA receptor antagonist	GABRA1, GABRB2, GABRG2, GLRA1, GLRB		1.43, 0.00	1.44	0.57	0	0	0	-10.06	-41.16	0	0	68.41	0	0
BRD-K02526760	CP	QS-11	ARFGAP inhibitor	ARFGAP1		4.29, 4.29	1.27	0.35	-18.88	0	-21.08	0	0	0	0	0	0	0
BRD-K25310650	CP	ormetoprim	antibiotic			0.00, 0.00	1.85	0.74	41.75	0	0	0	0	NaN	0	0	NaN	0
BRD-K67578145	CP	GDC-0879	RAF inhibitor	BRAF	RAF inhibitor	0.00, 0.00	1.2	0.4	37.47	0	0	36.75	0	0	0	0	-77.99	0
BRD-K15563106	CP	phloretin	VCAM expression inhibitor, ICAM1 expression inhibitor	AQP9, CLCN3, SLC23A1		0.00, 0.00	0.17	0.02	34.37	0	-56.12	0	0	-15.53	0	0	0	0
BRD-A16700644	CP	isoxsuprine	adrenergic receptor agonist	ADRB2	Beta-adrenergic receptor agonist	0.00, 0.00	0.77	0.2	0	31.89	0	0	64.78	-49.68	0	0	NaN	0
BRD-A09722536	CP	cyclophosphamide	alkylating agrent, BCL inhibitor, galectin inhibitor	BCL2, CYP2B6, CYP2C19, CYP3A5, LGALS1		0.00, 0.00	1.06	0.41	0	7.65	-94.63	-56.53	0	0	0	0	NaN	0
BRD-A66559694	CP	naltrexone	opioid receptor antagonist, opioid receptor ligand	OPRK1, OPRM1, OPRD1, SIGMAR1		0.00, 0.00	1.4	0.47	0	0	0	0	41.81	0	18.55	0	0	0
BRD-K82561139	CP	ricinine	casein kinase inhibitor			0.00, 0.00	0.94	0.19	0	0	64.9	0	-58.59	30.8	0	0	0	0
BRD-K89375097	CP	pirenzepine	acetylcholine receptor antagonist	CHRM1, CHRM2, CHRM3, CHRM4, CHRM5		0.00, 0.00	1.38	0.34	0	0	0	0	-38.92	43.48	0	0	0	0
BRD-K70301876	CP	escitalopram	selective serotonin reuptake inhibitor (SSRI), serotonin reuptake inhibitor	SLC6A4, ADRA1A, CHRM1, CYP2C19, HRH1, SLC6A2, SLC6A3		0.00, 0.00	0.45	0.13	0	0	0	-16.24	-6.71	0	0	0	0	0
BRD-K74112339	CP	acetohydroxamic-acid	inhibitor of bacterial and plant urease			0.00, 0.00	1.71	0.42	0	0	NaN	NaN	0	0	NaN	NaN	NaN	0
BRD-A45889380	CP	mepacrine	NFkB pathway inhibitor, cytokine production inhibitor, TP53 expression enhancer, acetylcholinesterase inhibitor, AKT inhibitor, apoptosis stimulant, DNA inhibitor, mTOR inhibitor, phospholipase inhibitor, PI3K inhibitor, secretory phospholipase inhibitor, TP53 activator	TP53, AKT1, MTOR, NFKB1, PLA2G1B, PLA2G2A, PLA2G2D, PLA2G4A, PLA2G6, PLCL1	NFkB pathway inhibitor	0.00, 0.00	1.22	0.24	0	0	0	0	0	-21.09	0	0	0	0
BRD-A58564983	CP	selamectin	nematocide			0.00, 0.00	1.74	0.5	0	-54.36	0	0	0	0	0	18.33	0	0
BRD-K42452249	CP	EO-1428	p38 MAPK inhibitor	MAPK11, MAPK14		0.00, 0.00	1.26	0.32	0	0	0	-49.15	0	0	0	19.16	23.38	0
BRD-K96402602	CP	farnesylthiotriazole	prenylated protein methyltransferase (PPMTase) inhibitor			0.00, 0.00	1	0.34	0	0	0	-25.56	0	0	0	-28.03	0	0
BRD-A81177136	CP	KN-62	calcium/calmodulin dependent protein kinase inhibitor, purinergic receptor antagonist, calmodulin antagonist	AKT1, CAMK2A, CHEK1, LCK, MAPK1, MAPK11, MAPK12, MAPK14, MAPK8, P2RX7, PRKCA, ROCK1, RPS6KB1, SGK1		0.00, 0.00	0.81	0.14	-26.56	0	-61.43	16.31	0	0	0	17.27	0	0
BRD-K67537649	CP	PQ-401	insulin growth factor receptor inhibitor	IGF1R		0.00, 0.00	0.66	0.06	12.84	45.11	0	0	0	0	0	0	0	0
BRD-K04414442	CP	SB-222200	tachykinin antagonist	TACR3		0.00, 0.00	1.33	0.55	43.24	0	0	0	0	0	0	0	0	0
BRD-K41260949	CP	valproic-acid	HDAC inhibitor, ABAT inhibitor, GABA receptor agonist, GABAergic transmission enhancer, voltage-gated sodium channel blocker	ABAT, HDAC1, SCN1A, SCN3A, ACADSB, ALDH5A1, HDAC2, HDAC9, OGDH, SCN10A, SCN11A, SCN1B, SCN2A, SCN2B, SCN3B, SCN4A, SCN4B, SCN5A, SCN7A, SCN8A, SCN9A		0.00, 0.00	0.66	0.19	0	0	29.07	0	0	0	-10.98	0	0	0
BRD-K68437527	CP	EMF-bca1-60	caspase inhibitor			0.00, 0.00	0.66	0.17	0	0	0	-13.1	81.49	-17.1	0	0	0	0
BRD-A48261811	CP	argatroban	thrombin inhibitor, peptidase inhibitor, protease inhibitor	F2, CYP3A5		0.00, 0.00	0.98	0.25	-3.33	0	0	0	0	NaN	0	6.6	NaN	0
BRD-K68132782	CP	terbinafine	fungal squalene monooxygenase inhibitor, squalene epoxidase inhibitor, steroid sulfatase inhibitor	CYP2C19, CYP2C8, SQLE		0.00, 0.00	0.82	0.14	0	-74.69	0	-36.98	0	0	0	0	NaN	0
BRD-A36066264	CP	estradiol-benzoate	contraceptive agent	ESR1	Estrogen receptor agonist	0.00, 0.00	0.39	0.1	0	0	0	0	25.8	0	0	0	0	0
BRD-K86682249	CP	BRD-K86682249	tyrosine phosphatase inhibitor	PTPN1, PTPN11		0.00, 0.00	0.9	0.23	0	3.77	0	0	0	-33.37	0	-8.8	0	0
BRD-K47659338	CP	EMD-386088	serotonin receptor agonist	HTR6	Serotonin receptor agonist	0.00, 0.00	0.47	0.09	0	0	0	0	80.53	0	0	9.89	0	0
BRD-A44008656	CP	doxylamine	histamine receptor antagonist	HRH1, CHRM1		0.00, 0.00	0.36	0.09	0	0	0	0	0	0	0	0	0	0
BRD-K47639036	CP	flavoxate	acetylcholine receptor antagonist	CHRM1, CHRM2		0.00, 0.00	1.1	0.34	0	9.51	46.5	0	0	0	0	0	-53.87	0
BRD-A85280935	CP	quinpirole	dopamine receptor agonist	DRD2, DRD3, DRD4, DRD1, HTR1A, HTR2A, HTR2B, HTR2C		0.00, 0.00	1.22	0.32	0	0	0	47	52.62	0	-11.66	0	NaN	0
BRD-A83326220	CP	brazilin	nitric oxide production inhibitor, nitric oxide synthase expression inhibitor, telomerase inhibitor			0.00, 0.00	1.5	0.5	0	0	22.08	0	0	0	-53.18	0	33.3	0
BRD-K03842655	CP	penitrem-a	potassium channel blocker	KCNMA1		0.00, 0.00	0.89	0.24	0	-39.75	0	-35.04	0	0	0	21.82	0	0
BRD-A63043573	CP	cabergoline	dopamine receptor agonist, prolactin inhibitor, prolactin secretion inhibitor	DRD2, ADRA1A, ADRA2A, ADRA2B, ADRA2C, DRD1, DRD3, DRD4, DRD5, HTR1A, HTR1B, HTR1D, HTR2A, HTR2B, HTR2C, ADRA1B, ADRA1D, ADRB1, ADRB2, HTR7, PRL		0.00, 0.00	1.43	0.36	69.16	0	0	0	0	0	0	0	0	0
BRD-K04170657	CP	psoromic-acid	Rab-Prenylation Inhibitor			0.00, 0.00	1.73	0.28	0	0	NaN	NaN	0	0	NaN	NaN	NaN	0
BRD-A44133049	CP	azasetron	serotonin receptor antagonist	HTR3A, HTR3B		0.00, 0.00	0.66	0.13	6.77	0	0	0	0	0	0	-8.07	0	0
BRD-K13800121	CP	parecoxib	cyclooxygenase inhibitor	LTF, PTGS2		0.00, 0.00	0.99	0.3	0	0	0	0	0	NaN	-91.17	0	NaN	0
BRD-A27554692	CP	altrenogest	progestogen steroid hormone	PGR		0.00, 0.00	0.7	0.16	0	0	0	0	25.63	-35.33	0	-66.83	39.78	0
BRD-K96084870	CP	DMBI	platelet-derived growth factor receptor (PDGFR) inhibitor, tyrosine kinase inhibitor, vascular endothelial growth factor receptor (VEGFR) inhibitor	PDGFRB		0.00, 0.00	0.66	0.17	22.13	0	0	0	0	0	83.09	0	0	0
BRD-A09467419	CP	mebeverine	acetylcholine receptor antagonist	CHRM1, CHRM2, CHRM3, CHRM4		0.00, 0.00	0.85	0.23	15.58	0	0	0	70.55	-41.39	0	0	0	0
BRD-K93460210	CP	lamotrigine	glutamate release inhibitor, serotonin receptor inhibitor, Sodium Channel Blockers, sodium channel blocker, voltage-gated sodium channel blocker	SCN1A, SCN2A, SCN3A		0.00, 0.00	0.76	0.11	8.37	0	0	0	0	0	0	-12.69	-90.35	0
BRD-A26334849	CP	propafenone	antiarrhythmic medication, potassium channel blocker, voltage-gated sodium channel blocker	KCNH2, SCN5A, ADRB1, ADRB2, KCNA5, KCNK2, KCNK3		0.00, 0.00	0.89	0.17	0	-1.55	0	0	22.93	32.45	0	0	0	0
BRD-K54006094	CP	formoterol	adrenergic receptor agonist	ADRB2, CYP2C19		0.00, 0.00	1.72	0.67	-32.12	0	0	58.01	0	NaN	0	0	NaN	0
BRD-K23369905	CP	oxiconazole	cell wall synthesis inhibitor, sterol demethylase inhibitor			1.79, 0.00	1.25	0.4	27.55	0	0	0	0	NaN	0	0	NaN	0
BRD-K89732114	CP	trifluoperazine	breast cancer resistance protein inhibitor, calcium/calmodulin dependent protein kinase inhibitor, dopamine receptor, dopamine receptor antagonist, sodium channel blocker	DRD2, ABCG2, ADRA1A, CALM1, CALY, CAMK2A, DRD4, HRH1, HTR2A, HTR2C, S100A4, SCN4A, SCN9A, TNNC1	Dopamine receptor antagonist	0.00, 0.00	1.24	0.32	0	0	0	0	0	0	0	0	-81.3	0
BRD-A39230911	CP	chlorphensin	muscle relaxant			0.00, 0.00	0.85	0.26	0	0	0	0	63.74	0	0	34.29	NaN	0
BRD-A40639672	CP	ketorolac	cyclooxygenase inhibitor	PTGS1, PTGS2		1.43, 0.00	0.77	0.16	0	-52.11	0	0	0	94.01	28.28	0	-61.1	0
BRD-K96319534	CP	phentermine	adrenergic transmitter uptake inhibitor, dopamine transmitter uptake inhibitor, serotonin uptake inhibitor	MAOA, MAOB, SLC6A2, SLC6A3, SLC6A4		0.00, 0.00	0.49	0.08	0	0	-47.26	62.52	0	0	0	13.41	-31.46	0
BRD-K34533029	CP	tyrphostin-AG-494	epidermal growth factor receptor (EGFR) inhibitor, tyrosine kinase inhibitor	EGFR		1.43, 0.00	0.81	0.25	0	51.59	30.85	0	0	0	0	0	0	0
BRD-K56301217	CP	ABT-737	BCL inhibitor	BCL2, BCL2L1, BCL2L2	BCL inhibitor	0.00, 0.00	1.83	0.67	0	0	0	0	64.29	-34.99	-26.72	0	0	0
BRD-K63550407	CP	erythromycin	NFkB pathway inhibitor, 50S ribosomal subunit inhibitor, motilin receptor agonist, RPLV inhibitor	CYP3A4, MLNR		0.00, 0.00	1.2	0.44	-4.04	0	0	0	0	0	0	-13.3	0	0
BRD-K91509126	CP	piceatannol	syk inhibitor, cyclooxygenase inhibitor, nitric oxide synthase inhibitor, SIRT activator, tyrosinase inhibitor, tyrosine kinase inhibitor	ATP5A1, ATP5B, ATP5C1, IRF3, PTGS2, SIRT1, SYK, TYR		0.00, 0.00	0.63	0.1	0	0	0	0	-17.97	15.13	7.37	0	0	0
BRD-K88429204	CP	pyrimethamine	dihydrofolate reductase inhibitor, hexosaminidase stimulant, pharmacological chaperone, STAT inhibitor	DHFR, DHFRP1, HEXA, SLC47A1, STAT3	Dihydrofolate reductase inhibitor	0.00, 0.00	0.51	0.06	0	0	-8.42	0	0	-14	0	0	0	0
BRD-K64994968	CP	progesterone	progesterone receptor agonist	PGR, CYP17A1, NR3C2, CATSPER1, CATSPER2, CATSPER3, CATSPER4, CYP2C19, ESR1, OPRK1, TRPC5	Progesterone receptor agonist	0.00, 0.00	0.45	0.11	0	0	0	0	0	0	52.12	-72.24	0	0
BRD-K88304388	CP	dextrorphan	glutamate receptor antagonist, adrenergic transmitter release inhibitor, opioid receptor agonist, serotonin receptor antagonist	OPRM1, OPRK1, OPRD1, GRIN1, HTR1A, SLC6A2		0.00, 0.00	1.74	0.72	47.72	-55.97	0	0	0	NaN	0	0	NaN	0
BRD-K92870997	CP	pterostilbene	cyclooxygenase inhibitor, FAAH inhibitor, MAP kinase inhibitor, PPAR receptor agonist	FAAH, PPARA, PTGS1, PTGS2		0.00, 0.00	1.94	0.63	-49.92	0	0	0	0	NaN	0	0	NaN	0
BRD-K09255212	CP	clioquinol	chelating agent, antiamyloidogenic agent, beta amyloid antagonist, carbonic anhydrase inhibitor	OPRK1		0.00, 0.00	0.92	0.15	0	0	0	-46.23	0	0	0	0	NaN	0
BRD-K66788707	CP	fludarabine	DNA synthesis inhibitor, DNA repair enzyme inhibitor, purine antagonist, ribonucleotide reductase inhibitor	ADA, DCK, POLA1, RRM1, RRM2	DNA synthesis inhibitor, Ribonucleotide reductase inhibitor	0.00, 0.00	0.98	0.33	0	0	0	0	0	-77.03	0	0	NaN	0
BRD-A79768653	CP	sirolimus	mTOR inhibitor, CCR expression inhibitor, cell cycle inhibitor, proteasome inhibitor, protein kinase inhibitor, T cell inhibitor	MTOR, FKBP1A, CCR5, FGF2		0.00, 0.00	0.92	0.3	0	0	6.42	0	-12.46	-16.02	9.28	0	0	0
BRD-K56429665	CP	calcipotriol	vitamin D receptor agonist	VDR	Vitamin D receptor agonist	0.00, 0.00	1.07	0.26	4.98	0	0	0	0	0	17.32	-9.24	NaN	0
BRD-K69608737	CP	tacrolimus	calcineurin inhibitor, FK506-binding protein inhibitor, immunosuppressant, insulin expression inhibitor, interleukin receptor antagonist, macrolide calcineurin inhibitor, rotamase inhibitor, T cell inhibitor	FKBP1A, CYP3A5, CYP3A7		0.00, 0.00	0.59	0.07	0	0	0	0	0	59.62	0	0	27.56	0
BRD-K18816859	CP	L-694247	serotonin receptor agonist	HTR1D, HTR1A, HTR1B		0.00, 0.00	0.72	0.08	0	0	0	4.43	0	23.95	0	-1.92	0	0
BRD-K08619838	CP	tremorine	acetylcholine receptor agonist			0.00, 0.00	1.05	0.24	19.09	0	0	0	0	0	0	-17.24	-57.52	0
BRD-K87024524	CP	phenelzine	monoamine oxidase inhibitor	MAOB, AOC3, MAOA, ABAT, GAD2, GPT, GPT2, SLC6A2, SLC6A3, SLC6A4		0.00, 0.00	0.74	0.17	0	8.08	0	0	-20.68	0	0	0	0	0
BRD-K99616396	CP	motesanib	KIT inhibitor, PDGFR tyrosine kinase receptor inhibitor, VEGFR inhibitor, angiogenesis inhibitor, RET tyrosine kinase inhibitor, vascular endothelial growth factor receptor (VEGFR) inhibitor, VEGFR antagonist	FLT1, FLT4, KDR, KIT, PDGFRA, RET	PDGFR/KIT inhibitor	0.00, 0.00	0.64	0.17	-3.25	0	0	-16.42	0	0	0	0	41.82	0
BRD-K89839824	CP	raltitrexed	thymidylate synthase inhibitor, pyrimidine antagonist	TYMS, FPGS	Thymidylate synthase inhibitor	0.00, 0.00	0.86	0.26	0	-1.94	0	10.41	-44.02	51.84	0	0	0	0
BRD-K55127134	CP	fluphenazine	dopamine receptor antagonist, acetylcholine receptor ligand, dopamine receptor, histamine receptor antagonist, serotonin receptor antagonist	DRD2, DRD1, CALM1, CHRNA7, DRD5, HRH1, HTR2A, HTR6, HTR7	Dopamine receptor antagonist	0.00, 0.00	1.4	0.49	0	0	-59.43	23.8	0	28.4	0	0	0	0
BRD-A90490067	CP	fulvestrant	estrogen receptor antagonist, DNA directed DNA polymerase inhibitor, soluble epoxide hydrolase inhibitor	ESR1, EPHX2, ESR2, GPER1		0.00, 0.00	0.42	0.17	0	19.77	0	0	47.97	-93.66	0	0	0	0
BRD-K91699951	CP	benzonatate	non-narcotic cough suppressant thought to act as a local anesthetic	SCN5A		0.00, 0.00	0.69	0.1	0	0	0	0	0	0	0	0	0	0
BRD-A29485665	CP	bicalutamide	androgen receptor antagonist	AR, CYP2C19		0.00, 0.00	0.67	0.17	0	0	0	0	0	33.46	-74.04	0	0	0
BRD-K25311561	CP	KU-55933	ATM kinase inhibitor	ATM, PRKDC		0.00, 0.00	0.84	0.26	-5.87	11.33	0	0	0	71.26	0	0	0	0
BRD-K28936863	CP	ketotifen	histamine receptor ligand, leukotriene antagonist, phosphodiesterase inhibitor	HRH1, PDE4A, PDE4B, PDE4C, PDE4D, PDE7A, PDE7B, PDE8A, PDE8B, PGD		0.00, 0.00	0.52	0.07	0	0	8.74	0	0	0	-23.9	0	11.95	0
BRD-A14395271	CP	mesoridazine	dopamine receptor antagonist	DRD2, HTR2A		4.29, 4.29	0.33	0.07	0	-15.45	-9.68	0	0	0	0	0	0	0
BRD-K61250553	CP	loperamide	opioid receptor agonist, atrial natriuretic peptide receptor antagonist	OPRM1, OPRD1, CACNA1A, CALM1, CYP2B6, CYP2C8, NPR2, OPRK1, POMC		0.00, 0.00	1.26	0.56	0	0	2.71	0	-40.95	0	0	0	0	0
BRD-A31159102	CP	fluoxetine	selective serotonin reuptake inhibitor (SSRI), serotonin transporter (SERT) inhibitor, serotonin uptake inhibitor, Sodium Channel Blockers	SLC6A4, ANO1, CYP2C19, HTR2B		0.00, 0.00	1.32	0.3	-7.05	-34.99	0	0	29.81	0	0	0	0	0
BRD-K00627859	CP	tubastatin-a	HDAC inhibitor	HDAC6	HDAC inhibitor	0.00, 0.00	0.35	0.25	0	0	0	0	0	94.82	0	0	-14.25	0
BRD-A29426959	CP	carbinoxamine	histamine receptor antagonist, L-type calcium channel blocker	HRH1		0.00, 0.00	1.3	0.38	1.27	0	17.9	0	0	0	0	0	0	0
BRD-K74305673	CP	IKK-2-inhibitor-V	IKK inhibitor, NFkB pathway inhibitor, protein kinase inhibitor	IKBKB	IKK inhibitor, NFkB pathway inhibitor	0.00, 0.00	1.99	0.72	-15.37	0	0	0	0	0	0	-5.73	0	0
BRD-K04710043	CP	hexamethylenebisacetamide	differentiation inducer, NFKB inhibitor, AKT inhibitor			0.00, 0.00	2.07	0.75	0	-24.26	0	0	0	NaN	0	0	NaN	0
BRD-K94649603	CP	taxifolin	apolipoprotein secretion inhibitor, beta amyloid aggregation inhibitor, cholesterol biosynthesis inhibitor, HMGCR inhibitor, NFkB pathway modulator, opioid receptor antagonist, reverse transcriptase inhibitor	APOB, APP, HMGCR		0.00, 0.00	2	0.7	0	0	0	0	0	NaN	0	0	NaN	0
BRD-K53972329	CP	ruxolitinib	JAK inhibitor, tyrosine kinase inhibitor	JAK1, JAK2, TYK2, JAK3		0.00, 0.00	0.56	0.17	0	0	0	0	0	-41.24	0	0	-22.3	0
BRD-K05396879	CP	15-delta-prostaglandin-j2	PPAR receptor agonist, FXR antagonist	PPARG, NR1H4	PPAR receptor agonist	0.00, 0.00	1.39	0.63	0	0	-62.32	0	-32.31	0	0	0	0	0
BRD-K97764662	CP	PD-173074	FGFR inhibitor, VEGFR inhibitor	FGFR1, FGFR3, FGFR2, FGFR4, FLT1, FLT4, KDR, PDGFRA, PDGFRB	FGFR inhibitor, VEGFR inhibitor	0.00, 0.00	1.28	0.4	0	-51.46	0	0	7.37	0	0	0	12.13	0
BRD-A26384407	CP	chlortalidone	carbonic anhydrase inhibitor, diuretic, sodium ion tranport inhibitor	CA7, CA1, CA12, CA14, CA4, SLC12A1		0.00, 0.00	0.86	0.15	0	8.74	0	-13.87	0	0	0	8.69	-21.89	0
BRD-A16694057	CP	bisphenol-a	synthetic compound with hormone-like properties	AR, ESR2, ESRRG, PPARG		0.00, 0.00	0.36	0.09	69.71	-4.94	0	0	0	-40.65	0	0	0	0
BRD-A80017228	CP	bendroflumethiazide	sodium/potassium/chloride transporter inhibitor, thiazide diuretic	SLC12A3, CA1, CA2, CA4, KCNMA1, SLC12A1		0.00, 0.00	0.55	0.09	0	0	0	0	15	-43.59	0	0	-67.21	0
BRD-A91699651	CP	chloroquine	antimalarial agent	CYP2C8, GSTA2, MRGPRX1, TLR9, TNF		0.00, 0.00	0.83	0.11	0	-9.77	0	0	0	0	7.46	0	0	0
BRD-A93659613	CP	GR-89696	opioid receptor agonist	OPRK1		0.00, 0.00	0.76	0.16	14.08	0	0	0	0	0	0	13.32	0	0
BRD-K04466929	CP	Merck60	HDAC inhibitor	HDAC1, HDAC2		0.00, 0.00	0.11	0.02	0	-62.23	38.68	-38.16	0	0	8.07	0	0	0
BRD-K92723993	CP	imatinib	PDGFR tyrosine kinase receptor inhibitor, Bcr-Abl kinase inhibitor, KIT inhibitor, Abl kinase inhibitor, apoptosis stimulant, breast cancer resistance protein inhibitor, colony stimulating factor receptor inhibitor	ABL1, KIT, PDGFRA, BCR, CSF1R, PDGFRB, ABCG2, CYP2C19, CYP2C8, CYP3A5, DDR1, NTRK1, RET		0.00, 0.00	1.03	0.19	0	0	0	0	11.7	0	-13.32	0	0	0
BRD-K41731458	CP	triclosan	DNA methyltransferase inhibitor, enoyl-(acyl-carrier protein) reductase Fabl inhibitor, enoyl-[acyl-carrier-protein] reductase [NADH] inhibitor	DNMT1		0.00, 0.00	1.36	0.3	6.84	0	0	0	0	-26.11	0	-40.65	0	0
BRD-K45117373	CP	Y-26763	potassium channel activator, potassium channel agonist	ABCC9, KCNJ8	Potassium channel activator	0.00, 0.00	0.83	0.22	0	-9.73	23.66	0	42.54	0	0	0	-67.33	0
BRD-K61269089	CP	daphnetin	protein kinase inhibitor			0.00, 0.00	1.07	0.32	86.18	0	0	0	0	-74.57	0	-19.37	NaN	0
BRD-A02367930	CP	ethinyl-estradiol	DNA directed DNA polymerase stimunlant, estrogen receptor agonist, estrogenic component in oral contraceptives	CYP2C8, ESR1, ESR2, NR1I2	Estrogen receptor agonist	0.00, 0.00	1.19	0.38	0	29.25	36.37	0	0	0	-17.28	-40.54	NaN	0
BRD-K26117720	CP	gingerol	nitric oxide synthase inhibitor			0.00, 0.00	0.75	0.14	21.05	-28.98	0	0	0	0	0	0	NaN	0
BRD-A09539288	CP	homatropine	acetylcholine receptor antagonist	CES1, CHRM1		0.00, 0.00	1.42	0.52	28.11	0	0	0	12.56	0	0	0	NaN	0
BRD-A78303415	CP	hyoscyamine	acetylcholine receptor inhibitor	CHRM1, CHRM2, CHRM3, CHRM4		1.59, 0.00	1.51	0.4	-28.51	0	0	0	0	0	0	-21.58	NaN	0
BRD-A63998256	CP	helveticoside	ATPase inhibitor	ATP1A1	ATPase inhibitor	0.00, 0.00	2.44	0.81	25.73	0	0	0	65.02	0	0	0	NaN	0
BRD-A47065382	CP	huperzine-a	acetylcholinesterase inhibitor, glutamate receptor antagonist	ACHE		1.59, 0.00	1.06	0.24	0	0	0	0	0	0	0	0	NaN	0
BRD-A37776212	CP	ICI-204448	opioid receptor agonist	OPRK1		1.59, 1.59	0.93	0.23	88.8	0	0	-90.19	0	0	0	0	NaN	0
BRD-A95869247	CP	indapamide	carbonic anhydrase inhibitor, thiazide diuretic	KCNQ1, CA7, KCNE1, SLC12A3	Na-K-Cl transporter inhibitor	0.00, 0.00	1	0.23	0	0	0	0	27.93	0	2.49	-11.66	NaN	0
BRD-K86509404	CP	iso-olomoucine	cyclin-related kinase inhibitor			3.17, 1.59	1.3	0.28	-46.99	0	0	0	0	96.03	-50.33	12.62	NaN	0
BRD-K41143549	CP	BRD-K41143549	glutamate receptor antagonist			0.00, 0.00	1.34	0.43	-36.41	0	0	0	0	0	60.35	0	NaN	0
BRD-A19736161	CP	ondansetron	serotonin receptor antagonist	HTR3A, CYP2D6, CYP3A5, HTR1A, HTR1B, HTR3B, HTR4, OPRM1		0.00, 0.00	0.45	0.02	0	0	17.76	0	0	-29.39	0	0	0	0
BRD-A30717181	CP	triamcinolone	antiinflammatory agent, corticosteroid agonist, corticosteroid binding globulin binder, corticosteroid hormone receptor agonist, cytochrome P450 inhibitor, glucocorticoid receptor agonist, immunosuppressant, immunosuppressive agent	NR3C1, CYP3A5, CYP3A7, SERPINA6		6.35, 0.00	1.36	0.57	44.93	0	0	0	-33.04	0	0	0	NaN	0
BRD-K00317371	CP	RITA	MDM inhibitor, thioredoxin reductase inhibitor	MDM2, TXNRD1, TXNRD2	MDM inhibitor	0.00, 0.00	0.65	0.14	0	38.33	-28.98	0	0	-41.14	0	45.28	0	0
BRD-K36927236	CP	glibenclamide	sulfonylurea, ATP channel blocker, ATP-sensitive potassium channel antagonist, biguanide, gluconeogenesis inhibitor, insulin secretagogue, insulin sensitizer, TRPA1 agonist	KCNJ11, ABCC8, CFTR, KCNJ5, KCNJ8, ABCA1, ABCB11, ABCC9, CPT1A, KCNJ1, SLCO2B1, TRPA1		0.00, 0.00	0.88	0.11	0	0	0	0	0	0	0	0	38.47	0
BRD-K93176058	CP	AC-55649	RAR agonist, retinoid receptor agonist	RARB, RARA	Retinoid receptor agonist	0.00, 0.00	1.35	0.26	-33.42	0	0	0	0	0	0	0	72	0
BRD-A68631409	CP	evodiamine	ATPase inhibitor, TRPV agonist	TRPV1		0.00, 0.00	0.84	0.34	-61.08	48.38	0	-70.62	0	0	29.53	0	0	0
BRD-K35960502	CP	niclosamide	DNA replication inhibitor, STAT inhibitor	STAT3		0.00, 0.00	2.25	0.74	0	0	-12.06	0	0	0	5.96	0	0	0
BRD-K03816923	CP	rottlerin	large conductance potassium channel activator, MAP kinase inhibitor, PKC inhibitor, protein kinase inhibitor, tissue transglutaminase inhibitor	KCNH2, PRKCD, TGM2		0.00, 0.00	2.56	0.93	-11.56	0	0	0	70.07	50.04	0	0	0	0
BRD-K74236984	CP	UNC-0321	histone lyinse methyltransferase inhibitor, histone lysine methyltransferase inhibitor	EHMT2		1.43, 0.00	0.76	0.18	0	0	0	0	18.7	0	0	84.59	0	0
BRD-K71799949	CP	carbamazepine	potassium channel modulator, Sodium Channel Blockers, sodium channel blocker, voltage-gated sodium channel blocker	ABCB1, CYP1A2, CYP3A4, SCN1A, SCN3A, SCN5A		0.00, 0.00	0.68	0.16	0	0	0	0	-50.16	0	0	0	66.57	0
BRD-A75409952	CP	wortmannin	PI3K inhibitor, ATM kinase inhibitor, ATR kinase inhibitor, DNA dependent protein kinase inhibitor, mTOR inhibitor, Phosphatidylinositol 3-kinase (PI3K) inhibitor, PLK inhibitor	PIK3CA, PIK3CG, PLK1, ATM, ATR, MTOR, PI4KA, PI4KB, PIK3CD, PIK3R1, PLK3, PRKDC		0.00, 0.00	1.31	0.38	0	0	0	0	0	0	0	0	0	0
BRD-K09907482	CP	PRL-3-inhibitor-I	PRL phosphatase inhibitor, tyrosine phosphatase inhibitor	PTP4A3		0.00, 0.00	0.49	0.07	0	0	-72.17	0	0	91.87	0	0	70.55	0
BRD-K93754473	CP	tamoxifen	estrogen receptor antagonist, selective estrogen receptor modulator (SERM), estrogen receptor agonist, estrogen receptor modulator, PKC inhibitor	ESR1, ESR2, CYP3A5, EBP, GPER1, PRKCA, PRKCB, PRKCD, PRKCE, PRKCG, PRKCI, PRKCQ, PRKCZ		0.00, 0.00	0.38	0.17	0	0	0	0	0	0	0	0	0	0
BRD-A18279961	CP	BRD-A18279961	pyruvate kinase isozyme activator	PKM		7.94, 6.35	0.95	0.18	-11.24	0	0	0	NaN	0	0	84.45	0	0
BRD-K37456065	CP	VU-0365114-2	acetylcholine receptor allosteric modulator, M5 modulator	CHRM5		0.00, 0.00	1.65	0.58	-66.5	0	0	0	NaN	0	0	41.89	0	0
BRD-K35133769	CP	BRD-K35133769	lipoxygenase inhibitor			0.00, 0.00	1.25	0.43	0	0	0	0	0	0	0	0	0	0
BRD-K68756823	CP	FR-180204	MAP kinase inhibitor	MAPK1, MAPK3		0.00, 0.00	0.89	0.24	0	0	0	18.58	56.13	0	0	0	0	0
BRD-K74501079	CP	azithromycin	50S ribosomal subunit inhibitor, protein synthesis inhibitor	MLNR		0.00, 0.00	1	0.33	15.5	0	0	43.51	0	0	0	-10.89	0	0
BRD-A16998493	CP	etodolac	cyclooxygenase inhibitor, TRPV agonist	PTGS2, PTGS1, RXRA, TRPV1		0.00, 0.00	2.77	0.81	0	0	0	0	0	NaN	0	0	86.37	0
BRD-A81233518	CP	glycopyrrolate	acetylcholine receptor antagonist	CHRM1, CHRM3, CHRM2, CHRM4, CHRM5		0.00, 0.00	0.88	0.26	0	-8.42	0	0	-72.82	0	34.07	0	0	0
BRD-K41410256	CP	balsalazide	cyclooxygenase inhibitor, prostanoid receptor inhibitor, thromboxane receptor antagonist	PTGS1, PTGS2, ALOX5, PPARG		0.00, 0.00	2.14	0.53	0	0	0	0	52.63	0	0	0	0	0
BRD-K67637637	CP	olopatadine	histamine receptor antagonist, histamine blocker, mediator release inhibitor	HRH1, S100A1, S100A12, S100A13, S100A2, S100B		0.00, 0.00	1.86	0.53	-42.52	49.07	0	0	0	0	0	0	0	0
BRD-A01826957	CP	xanthinol	vasodilator			0.00, 0.00	1.31	0.44	-51.01	0	0	0	0	0	0	0	-86.22	0
BRD-K98530306	CP	clonidine	adrenergic receptor agonist	ADRA2A, ADRA2B, ADRA2C, ADRA1A, ADRA1B, ADRA1D		0.00, 0.00	0.95	0.27	0	0	0	0	0	5.43	0	-7.15	0	0
BRD-K07403598	CP	CAY-10470	NFKB pathway inhibitor	NFKB1, TNF		0.00, 0.00	0.98	0.16	-31.4	0	0	0	0	41.33	0	0	NaN	0
BRD-K56001384	CP	antimycin-a	antibiotic, electron transfer inhibitor	CYCS	ATP synthase inhibitor	1.59, 1.59	1.5	0.24	-17.15	0	0	0	-94.59	0	80.17	0	NaN	0
BRD-K10573841	CP	tunicamycin	GLCNAC phosphotransferase inhibitor	GNPTAB		0.00, 0.00	2.39	0.75	0	0	0	0	0	59.15	0	-50.28	NaN	0
BRD-K87426499	CP	BRD-K87426499	caspase inhibitor	CASP3		0.00, 0.00	2.01	0.34	-22.03	0	0	0	0	0	0	0	0	0
BRD-K79254416	CP	decitabine	DNA methyltransferase inhibitor, antimetabolite, DNA methylase inhibitor	DNMT1		0.00, 0.00	0.89	0.24	28.04	0	0	0	0	0	0	49.32	0	0
BRD-K47832606	CP	floxuridine	DNA synthesis inhibitor, MDCK inhibitor, PEPT1 inhibitor, pyrimidine antagonist	TYMS		0.00, 0.00	1.3	0.31	0	0	0	0	0	0	0	-14.07	0	0
BRD-K35687265	CP	ON-01910	PLK inhibitor, cell cycle inhibitor, MCL1 inhibitor, protein kinase inhibitor	CDK1, FLT1, FYN, MCL1, PDGFRA, PLK1, PLK2, SRC		0.00, 0.00	1.68	0.69	0	0	0	0	-74.8	0	-61.59	0	59.8	0
BRD-K31553034	CP	zibotentan	endothelin receptor antagonist	EDNRA		0.00, 0.00	1.49	0.32	0	0	0	0	-65.95	0	0	0	0	0
BRD-K19416115	CP	sitagliptin	dipeptidyl peptidase inhibitor, HMGCR inhibitor, insulin secretagogue, tumor necrosis factor expression inhibitor	DPP4, CYP2C8, FASLG, HMGCR, SLC22A8		0.00, 0.00	2.65	0.89	0	0	0	-53.97	0	0	0	0	0	0
BRD-K22096725	CP	ALW-II-49-7	ephrin inhibitor	DDR1, EPHA2, EPHA4, EPHA7, EPHB2, EPHB4, EPHB6		0.00, 0.00	2.11	0.55	0	0	0	0	0	0	0	0	0	0
BRD-K55991774	CP	BAS-09104376	HIV integrase inhibitor			0.00, 0.00	1.69	0.53	0	0	0	0	0	0	0	0	-65.97	0
BRD-A02333338	CP	cyclopamine	smoothened receptor antagonist, hedgehog pathway inhibitor	SMO, DHH, IHH, PTCH1		0.00, 0.00	1.39	0.55	0	0	0	-63.75	0	0	0	0	0	0
BRD-K50140147	CP	NVP-TAE684	ALK tyrosine kinase receptor inhibitor, ALK tyrosine kinase receptor mutant inhibitor, leucine rich repeat kinase inhibitor	ALK, INSR		0.00, 0.00	1.82	0.51	0	0	0	0	0	0	0	0	0	0
BRD-K63068307	CP	ZSTK-474	PI3K inhibitor	PIK3CG, PIK3CA, PIK3CB, PIK3CD	PI3K inhibitor	0.00, 0.00	1.91	0.6	-8.02	6.88	0	0	0	0	0	0	0	0
BRD-K71512533	CP	SNS-314	Aurora kinase inhibitor	AURKA, AURKB, AURKC	Aurora kinase inhibitor	0.00, 0.00	0.99	0.3	0	47.83	0	0	0	0	0	55.62	0	0
BRD-K32836707	CP	CAY-10577	casein kinase inhibitor			0.00, 0.00	1.09	0.41	0	0	0	0	0	0	0	0	0	0
BRD-K24994810	CP	androstenol	GABA receptor modulator	NR1I3		1.43, 1.43	1.14	0.36	0	0	0	0	0	0	0	0	0	0
BRD-K72703948	CP	ZM-447439	Aurora kinase inhibitor	AURKA, AURKB	Aurora kinase inhibitor	0.00, 0.00	0.55	0.18	13.21	12.33	0	-15.74	0	0	0	0	-86.85	0
BRD-M64432851	CP	sunitinib	FLT3 inhibitor, KIT inhibitor, PDGFR tyrosine kinase receptor inhibitor, RET tyrosine kinase inhibitor, VEGFR inhibitor, angiogenesis inhibitor, colony stimulating factor receptor antagonist, colony stimulating factor receptor inhibitor, platelet-derived growth factor receptor (PDGFR) inhibitor, vascular endothelial growth factor receptor (VEGFR) inhibitor, vascular endothelial growth factor rece…	FLT3, KDR, KIT, FLT4, FLT1, PDGFRA, PDGFRB, RET, CSF1R, FGFR1	FLT3 inhibitor, PDGFR/KIT inhibitor, RAF inhibitor, VEGFR inhibitor	0.00, 0.00	1.5	0.52	0	0	0	24.21	0	0	0	0	0	0
BRD-K83988098	CP	alvespimycin	HSP inhibitor, HSP antagonist	HSP90AA1	HSP inhibitor	0.00, 0.00	1.89	0.56	0	0	0	0	0	0	0	27.82	-38.86	0
BRD-K08206212	CP	entecavir	DNA directed DNA polymerase inhibitor, DNA polymerase inhibitor, DNA replication inhibitor, reverse transcription inhibitor, transcription inhibitor		Reverse transcriptase inhibitor	0.00, 0.00	0.91	0.33	0	0	0	23.2	0	0	0	40.06	0	0
BRD-K77008974	CP	WYE-354	mTOR inhibitor	MTOR	MTOR inhibitor	1.43, 1.43	1.44	0.57	0	0	0	0	88.94	0	0	0	0	0
BRD-K09186807	CP	KIN001-244	phosphoinositide dependent kinase inhibitor	PDPK1		0.00, 0.00	1.56	0.55	0	0	0	36.82	0	0	0	-16.52	0	0
BRD-A26199074	CP	calmidazolium	calcium channel blocker, calmodulin antagonist	ATP2B1, PDE1A		0.00, 0.00	2.27	0.38	0	0	0	0	NaN	0	0	0	0	0
BRD-A82307304	CP	atorvastatin	HMGCR inhibitor, dipeptidyl peptidase inhibitor, tumor necrosis factor expression inhibitor	HMGCR, DPP4, AHR, CYP3A5, FASLG		0.00, 0.00	0.97	0.35	0	0	0	0	0	0	0	0	NaN	0
BRD-K10852020	CP	tolcapone	catechol O methyltransferase inhibitor, transthyretin amyloid inhibitor	COMT, TTR		0.00, 0.00	1.28	0.36	49.86	0	-84.13	0	86.14	0	0	0	NaN	0
BRD-K44276885	CP	acarbose	glucosidase inhibitor	GAA, MGAM, AMY2A, SI		0.00, 0.00	0.75	0.22	-34.41	17.07	0	0	0	0	0	0	0	0
BRD-K55301415	CP	abiraterone	17,20 lyase inhibitor, androgen biosynthesis inhibitor, cytochrome P450 inhibitor, steroid sulfatase inhibitor	CYP17A1, CYP11B1		0.00, 0.00	1.34	0.45	0	0	0	0	0	0	0	22.62	NaN	0
BRD-K64517075	CP	heliomycin	antibiotic, bacterial RNA synthesis inhibitor			0.00, 0.00	2.15	0.8	0	0	-92.05	-65.26	52.53	0	0	0	NaN	0
BRD-K93034159	CP	cladribine	adenosine deaminase inhibitor, antimetabolite, DNA synthesis inhibitor, immunosuppressant, ribonucleotide reductase inhibitor	ADA, PNP, POLA1, POLE, POLE2, POLE3, POLE4, RRM1, RRM2, RRM2B	Ribonucleotide reductase inhibitor	0.00, 0.00	1.42	0.52	-81.79	0	-52.5	0	0	0	0	0	0	0
BRD-K98763141	CP	niflumic-acid	cyclooxgenase inhibitor	CLCNKA, PTGS2, ANO1, CLCN1, CLCNKB, KCNQ1, PLA2G1B, PLA2G4A, PTGS1, UGT1A9		0.00, 0.00	1.09	0.39	0	-31.79	0	0	67.78	50.97	0	0	NaN	0
BRD-K20920669	CP	cromoglicic-acid	immunosuppressant	KCNMA1, S100P		0.00, 0.00	1.11	0.34	0	0	0	-54.33	0	0	0	14.01	NaN	0
BRD-K63828191	CP	raloxifene	estrogen receptor antagonist, selective estrogen receptor modulator (SERM), ALK expression enhancer, cholesterol inhibitor, endoglin expression enhancer, estrogen receptor agonist	ESR1, ESR2, ACVRL1, ENG	Estrogen receptor antagonist	0.00, 0.00	0.43	0.34	0	7.95	0	0	0	0	0	0	0	0
BRD-K21680192	CP	mitoxantrone	topoisomerase inhibitor, DNA intercalating drug, HCV inhibitor, immunosuppressant, Pim kinase inhibitor	TOP2A, PIM1	Topoisomerase inhibitor	0.00, 0.00	2.56	0.7	0	0	0	0	0	-39.99	0	0	NaN	0
BRD-A50157456	CP	terbutaline	adrenergic receptor agonist	ADRB2	Beta-adrenergic receptor agonist	0.00, 0.00	1.1	0.42	-75.08	0	0	0	0	0	0	0	NaN	0
BRD-A79479878	CP	testosterone	androgen receptor (AR) agonist, androgen receptor agonist, testosterone receptor agonist	AR, CYP19A1, CYP2C19, CYP2C8, CYP3A5		0.00, 0.00	1.01	0.38	0	-72.19	0	0	0	0	0	0	NaN	0
BRD-K55930204	CP	phenytoin	sodium channel blocker	ABCB1, CYP2B6, CYP2C19, CYP3A4, SCN1A, SCN2A, SCN5A		1.59, 1.59	1.84	0.61	22.72	40.4	0	0	0	0	0	0	NaN	0
BRD-A44827100	CP	erythromycin	NFkB pathway inhibitor, 50S ribosomal subunit inhibitor, motilin receptor agonist, RPLV inhibitor	CYP3A4, MLNR		0.00, 0.00	1.73	0.48	0	0	0	57.92	0	0	0	0	NaN	0
BRD-K48168960	CP	propylthiouracil	thyroperoxidase inhibitor	TPO, DIO1		1.59, 1.59	1.72	0.64	0	0	0	0	0	0	0	-6.18	NaN	0
BRD-K11801786	CP	trimidox	antimetabolite, ribonucleoside reductase inhibitor, ribonucleotide reductase inhibitor	RRM1		0.00, 0.00	1.6	0.43	0	37.54	0	0	0	0	0	0	NaN	0
BRD-K57886322	CP	fluocinonide	corticosteroid agonist, corticosteroid hormone receptor agonist	NR3C1, SERPINA6, SMO	Glucocorticoid receptor agonist	0.00, 0.00	1.57	0.53	0	0	0	0	0	0	-68.66	0	NaN	0
BRD-K10016611	CP	pyridine-2-aldoxime	acetylcholinesterase inhibitor	ACHE, BCHE		0.00, 0.00	1.45	0.59	-57.44	42.76	0	0	0	0	0	36.16	NaN	0
BRD-K53790871	CP	triamcinolone	antiinflammatory agent, corticosteroid agonist, corticosteroid binding globulin binder, corticosteroid hormone receptor agonist, cytochrome P450 inhibitor, glucocorticoid receptor agonist, immunosuppressant, immunosuppressive agent	NR3C1, CYP3A5, CYP3A7, SERPINA6	Glucocorticoid receptor agonist	0.00, 0.00	1.48	0.52	0	0	0	0	-79.72	0	0	0	NaN	0
BRD-K86434416	CP	selegiline	monoamine oxidase inhibitor, superoxide dismutase stimulant	MAOB, MAOA, CYP2B6, CYP2C19		0.00, 0.00	0.8	0.26	0	0	-80.73	0	0	0	0	0	NaN	0
BRD-K36862742	CP	hydroflumethiazide	sodium/potassium/chloride transporter inhibitor	SLC12A1, ATP1A1, CA1, CA12, CA2, CA4, CA9, KCNMA1		0.00, 0.00	1.64	0.39	-46.44	0	0	0	0	0	0	-13.21	NaN	0
BRD-A91555231	CP	norepinephrine	adrenergic receptor agonist, DNA inhibitor, free radical scavenger	ADRA1A, ADRA1B, ADRA1D, ADRA2A, ADRA2B, ADRA2C, ADRB1, ADRB3, ADRB2, DRD1, DRD5, PAH, SLC18A1, SLC18A2		0.00, 0.00	1.61	0.43	0	53.47	0	0	0	0	0	0	NaN	0
BRD-A31312900	CP	montelukast	leukotriene receptor antagonist	CYSLTR1, ALOX5, CYP2C8		0.00, 0.00	1.17	0.31	40.1	30.11	0	0	0	0	0	0	NaN	0
BRD-A67605442	CP	tetrahydrobiopterin	nitric oxide stimulant, nitric oxide synthase stimulant, phenylalanine 4-hydroxylase stimulant, nitric oxide synthase activator	PAH, TH, DBH, NOS3, TPH1		0.00, 0.00	1.3	0.36	0	0	0	0	0	-93.95	0	0	NaN	0
BRD-A79237180	CP	ascorbic-acid	vitamin C, antioxidant	AKR1B1		6.35, 3.17	1.89	0.52	0	0	0	0	0	61.21	0	0	NaN	0
BRD-K47323024	CP	methapyrilene	histamine receptor antagonist		HRH1 antagonist	0.00, 0.00	1.35	0.44	0	47.95	0	0	0	0	0	7.95	NaN	0
BRD-K90543092	CP	levonorgestrel	estrogen receptor agonist, glucocorticoid receptor antagonist, progesterone receptor agonist, progesterone receptor antagonist	PGR, AR, CYP2E1, ESR1, SRD5A1	Progesterone receptor agonist	3.17, 3.17	1.13	0.44	45.94	-73.93	0	0	0	0	0	-43.83	NaN	0
BRD-K96037667	CP	norethindrone	ovulation inhibitor, progesterone receptor agonist	PGR	Progesterone receptor agonist	0.00, 0.00	1.01	0.34	0	0	-62.72	0	0	0	0	-52.13	NaN	0
BRD-K86161929	CP	cortisone	glucocorticoid receptor agonist	NR3C1		0.00, 0.00	1.23	0.4	-54.83	0	0	0	0	0	0	30.31	NaN	0
BRD-K93568044	CP	hydrocortisone	corticosteroid agonist, glucocorticoid receptor agonist, immunosuppressant, interleukin receptor antagonist	ANXA1, NOS2, NR3C1, NR3C2		0.00, 0.00	1.36	0.5	0	0	0	-55.17	0	-73.21	0	0	NaN	0
BRD-A87848830	CP	bimatoprost	prostanoid receptor agonist	PTGFR, AKR1C3, PTGER1, PTGER3		0.00, 0.00	1.51	0.4	-22.56	0	0	0	0	0	0	22.34	NaN	0
BRD-K75430629	CP	BRD-K75430629	PI3K inhibitor	PIK3CD		0.00, 0.00	1.33	0.44	0	0	-98.59	0	0	0	0	34.82	NaN	0
BRD-K88868628	CP	iodoacetic-acid	cysteine peptidase inhibitor			0.00, 0.00	1.67	0.34	0	0	0	-73.05	54.68	0	0	63.58	NaN	0
BRD-A13188892	CP	doxazosin	adrenergic receptor antagonist	ADRA1D, ADRA1A, ADRA1B, CYP2C19, KCNH2, KCNH6, KCNH7		1.59, 1.59	1.22	0.38	-35.14	0	0	0	0	-44.08	0	6.47	NaN	0
BRD-K44497846	CP	enalapril	angiotensin converting enzyme inhibitor, angiotensin receptor blocker	ACE		0.00, 0.00	1.09	0.33	0	0	0	0	0	-66.18	0	0	NaN	0
BRD-K83153774	CP	mirtazapine	adrenergic receptor antagonist, serotonin receptor antagonist	ADRA2A, HTR2A, HTR2C, ADRA2C, HTR3A, ADRA1A, ADRA1B, ADRA1D, ADRA2B, ADRB1, ADRB2, DRD1, DRD2, DRD3, DRD5, HRH1, HRH3, HTR2B, HTR7, OPRK1, SLC6A2, SLC6A3, SLC6A4		1.59, 1.59	1.1	0.35	0	0	0	0	0	0	0	41.75	NaN	0
BRD-K89348303	CP	ramipril	angiotensin converting enzyme inhibitor	ACE		0.00, 0.00	0.77	0.11	-2.78	-29.88	0	0	0	0	0	0	NaN	0
BRD-K11433652	CP	aspirin	cyclooxygenase inhibitor, nitric oxide donor, platelet aggregation inhibitor, thromboxane synthase inhibitor, TP53 expression enhancer	PTGS1, PTGS2, TP53, AKR1C1, ASIC3, EDNRA, HSPA5, IKBKB, NFKB1, NFKB2, NFKBIA, PRKAA1, PRKAA2, PRKAB1, PRKAB2, PRKAG1, PRKAG2, PRKAG3, RPS6KA3		0.00, 0.00	1.47	0.43	22.79	0	0	-76.58	0	0	-58.44	0	NaN	0
BRD-K51418664	CP	mitomycin-c	DNA alkylating drug, DNA inhibitor, DNA synthesis inhibitor			0.00, 0.00	1.31	0.4	0	73.89	0	0	0	0	0	0	NaN	0
BRD-K67102207	CP	phenylbutyrate	HDAC inhibitor, cell cycle inhibitor, pharmacological chaperone, pyruvate dehydrogenase kinase inhibitor	CYP3A5, HDAC1		0.00, 0.00	0.95	0.33	0	0	0	0	0	0	0	0	NaN	0
BRD-K57631554	CP	aminolevulinic-acid	oxidizing agent	ALAD		0.00, 0.00	1.47	0.42	-30.69	0	48.83	0	61.34	0	0	0	NaN	0
BRD-K72903603	CP	zidovudine	nucleoside reverse transcriptase inhibitor, reverse transcriptase inhibitor	TERT	Reverse transcriptase inhibitor	0.00, 0.00	0.92	0.39	-14.68	0	0	0	0	0	0	0	NaN	0
BRD-A04308630	CP	genipin	aglycone, nitric oxide production inhibitor			1.59, 1.59	2.5	0.86	0	0	0	0	89.14	0	0	0	NaN	0
BRD-A51382177	CP	fosinopril	angiotensin converting enzyme inhibitor, breast cancer resistance protein inhibitor	ACE, ABCG2		3.17, 0.00	1.51	0.53	0	0	0	0	0	0	88.21	0	NaN	0
BRD-K52522949	CP	NCH-51	HDAC inhibitor	HDAC1, HDAC10, HDAC11, HDAC2, HDAC3, HDAC4, HDAC5, HDAC6, HDAC7, HDAC8, HDAC9	HDAC inhibitor	0.00, 0.00	2.09	0.66	0	37.46	0	0	0	0	0	31.75	NaN	0
BRD-K74763371	CP	bosentan	endothelin receptor antagonist	EDNRB, EDNRA, ABCB1, CYP2C19, CYP3A4		0.00, 0.00	1	0.3	15.5	0	0	0	0	0	0	0	NaN	0
BRD-K10799896	CP	clobetasol	glucocorticoid receptor agonist	NR3C1, PLA2G1B		0.00, 0.00	1.66	0.7	-52.11	0	0	0	85.28	0	0	0	NaN	0
BRD-K38775274	CP	dexamethasone	glucocorticoid receptor agonist, corticosteroid agonist, immunosuppressant	ANXA1, CYP3A4, CYP3A5, NOS2, NR0B1, NR3C1, NR3C2		0.00, 0.00	1.6	0.86	3.66	-9.5	0	0	0	46.69	0	0	0	0
BRD-K02123250	CP	JNJ-38877605	hepatocyte growth factor receptor inhibitor, tyrosine kinase inhibitor	MET		0.00, 0.00	1.05	0.27	28.31	0	0	0	0	0	0	0	NaN	0
BRD-A16478930	CP	amcinonide	corticosteroid agonist, cytochrome P450 inhibitor, glucocorticoid receptor agonist, immunosuppressant	NR3C1, ANXA1	Glucocorticoid receptor agonist	0.00, 0.00	1.53	0.59	0	18.75	0	0	0	0	0	0	NaN	0
BRD-K82381502	CP	acetylcholine	neurotransmitter of the peripheral and central nervous systems	ACHE, CHRM1, CHRM2, CHRM3, CHRM4, CHRM5, CHRNA2		1.59, 0.00	2.52	0.67	0	-38.93	0	0	0	-42.06	0	67.02	NaN	0
BRD-K21317336	CP	phentolamine	adrenergic receptor antagonist	ADRA1A, ADRA2A, ADRA1B, ADRA1D, ADRA2B, ADRA2C		0.00, 0.00	1.24	0.47	0	0	-85.5	0	0	0	0	0	NaN	0
BRD-A55815733	CP	phylloquinone	antifibrinolytic agent, gamma carboxylase enzyme	BGLAP, GGCX		0.00, 0.00	1.17	0.43	0	0	0	0	66.16	-86.03	-68.01	0	NaN	0
BRD-A53952395	CP	prilocaine	anesthetic	SCN5A		0.00, 0.00	1.05	0.44	18.62	0	0	0	0	90.78	0	0	NaN	0
BRD-K77641333	CP	naphazoline	adrenergic receptor agonist, peptide agonist	ADRA1A, ADRA2A		0.00, 0.00	1.15	0.33	-20.65	0	0	0	50.75	-21.81	0	0	0	0
BRD-K55044200	CP	amoxicillin	cell wall synthesis inhibitor, PBPA inhibitor	SLC15A1		0.00, 0.00	1.64	0.45	-7.47	0	0	0	0	0	0	0	NaN	0
BRD-K12513978	CP	fenbufen	cyclooxygenase inhibitor	PTGS1, PTGS2	Cyclooxygenase inhibitor	0.00, 0.00	0.89	0.24	0	0	0	0	0	-57.87	27.08	0	-25.41	0
BRD-A75552914	CP	isoxicam	cyclooxygenase inhibitor	PTGS1, PTGS2		0.00, 0.00	1	0.19	0	0	0	0	-54.76	0	0	0	-40.83	0
BRD-A23072235	CP	pheniramine	acetylcholine receptor antagonist	HRH1		0.00, 0.00	0.61	0.11	0	-39.82	0	0	0	-72.65	0	0	0	0
BRD-K30816563	CP	ranitidine	histamine receptor antagonist	HRH2, SLC22A2		0.00, 0.00	1.02	0.31	0	41.27	-49.54	0	0	0	-38.36	0	0	0
BRD-K36616567	CP	doxepin	histamine receptor antagonist, adrenergic transmitter uptake inhibitor, histamine receptor inhibitor, norepinephrine reputake inhibitor, serotonin reuptake inhibitor, tricyclic antidepressant	HRH1, HRH2, SLC6A2, SLC6A4, ADRA1A, ADRA1B, ADRA1D, ADRA2A, ADRA2B, ADRA2C, CHRM1, CHRM2, CHRM3, CHRM4, CHRM5, CYP2C19, DRD2, HRH4, HTR1A, HTR2A, HTR2B, HTR2C, HTR6, KCNH2, SLC6A3		0.00, 0.00	0.76	0.17	0	-63.21	0	-99.2	0	0	0	0	0	0
BRD-K66876909	CP	linezolid	50S ribosomal subunit inhibitor, protein synthesis inhibitor, monoamine oxidase inhibitor	MAOA		1.43, 1.43	1.05	0.2	-16.8	0	0	0	-62.77	0	0	0	75.7	0
BRD-K28912512	CP	nicotinamide	oxidoreductase stimulant, protein synthesis stimulant	PARP1, AOX1, BST1, CYP2E1, LDHA, SIRT5		0.00, 0.00	2	0.57	-4.03	0	0	0	0	0	71.6	0	-34.56	0
BRD-A74980173	CP	gatifloxacin	topoisomerase inhibitor, DNA gyrase inhibitor		Bacterial DNA gyrase inhibitor	0.00, 0.00	1.95	0.56	0	31.27	0	0	0	0	0	0	-54.99	0
BRD-K33453211	CP	levocabastine	histamine receptor antagonist	HRH1, NTSR2		0.00, 0.00	0.6	0.17	0	0	0	0	0	0	0	-6.07	-82.17	0
BRD-K50417881	CP	eticlopride	dopamine receptor antagonist	DRD2, DRD3, DRD4		0.00, 0.00	1.05	0.25	-45.98	-52.44	0	0	0	0	0	4.94	NaN	0
BRD-K52313696	CP	tacedinaline	HDAC inhibitor, cell cycle inhibitor	HDAC1		0.00, 0.00	0.49	0.28	0	NaN	-37.45	0	0	0	0	0	-34.55	0
BRD-K77908580	CP	entinostat	HDAC inhibitor, cell cycle inhibitor	HDAC1, HDAC2, HDAC3, HDAC9	HDAC inhibitor	0.00, 0.00	1	0.38	0	0	0	-14.83	0	0	0	0	0	0
BRD-K29313308	CP	HDAC3-selective	HDAC inhibitor	HDAC3		0.00, 0.00	0.56	0.36	0	NaN	0	-9.64	0	0	0	0	0	0
BRD-K57080016	CP	selumetinib	MEK inhibitor, MAP kinase inhibitor	MAP2K1, MAP2K2	MEK inhibitor	0.00, 0.00	0.89	0.32	0	46.48	0	50.5	-67.58	0	0	0	-27.88	0
BRD-K87909389	CP	alvocidib	CDK inhibitor, apoptosis stimulant, BCL inhibitor, cell cycle inhibitor, MCL1 inhibitor, survivin inhibitor, XIAP inhibitor	CDK2, CDK4, CDK1, CDK6, CDK7, CDK9, CDK5, CDK8, EGFR, PYGM, BCL2, BIRC5, CCNT1, MCL1, XIAP		0.00, 0.00	2.16	0.7	0	0	0	0	0	0	0	0	0	0
BRD-K93918653	CP	quizartinib	FLT3 inhibitor, colony stimulating factor receptor inhibitor, KIT inhibitor, RET tyrosine kinase inhibitor	FLT3, CSF1R, KIT, RET, PDGFRA, PDGFRB		1.43, 1.43	0.72	0.17	0	0	0	0	0	0	0	0	0	0
BRD-K68191783	CP	ALW-II-38-3	ephrin inhibitor	DDR1, EPHA2, EPHA4, EPHB2, EPHB4, EPHB6		1.43, 1.43	1.26	0.52	0	0	0	-77.89	0	0	0	0	0	0
BRD-K46056750	CP	AZD-7762	CHK inhibitor	CHEK1, CHEK2		0.00, 0.00	1.49	0.57	0	0	0	0	0	36.21	0	0	0	0
BRD-K49669041	CP	BX-912	AKT inhibitor, phosphoinositide dependent kinase inhibitor, pyruvate dehydrogenase kinase inhibitor	PDPK1, AKT2, CDK2, CHEK1, GSK3B, KDR, PDK1		0.00, 0.00	0.92	0.26	0	0	-54.34	-66.02	0	0	0	0	0	0
BRD-K15592317	CP	CP466722	ATM kinase inhibitor	ATM		0.00, 0.00	2.06	0.59	43.58	0	0	0	0	0	0	0	0	0
BRD-K92428232	CP	GSK-461364	PLK inhibitor	PLK1		0.00, 0.00	1.4	0.31	0	0	0	0	0	0	0	0	-30.53	0
BRD-K04887706	CP	AKT-inhibitor-1-2	AKT inhibitor, PI3K inhibitor	AKT1, AKT2, AKT3		0.00, 0.00	1.42	0.28	0	0	0	-63.14	0	0	0	0	0	0
BRD-K83963101	CP	MLN-8054	Aurora kinase inhibitor, mitotic inhibitor, protein kinase inhibitor	AURKA		0.00, 0.00	1.11	0.33	0	0	52.82	0	0	0	0	0	0	0
BRD-K51313569	CP	palbociclib	CDK inhibitor	CDK4, CDK6, CCND3	CDK inhibitor	0.00, 0.00	2	0.52	20.85	0	0	-57.23	0	0	0	0	0	0
BRD-K43405658	CP	tyrphostin-AG-527	protein tyrosine kinase inhibitor	EGFR		0.00, 0.00	1.23	0.41	-55.27	0	0	0	0	0	0	0	NaN	0
BRD-K03670461	CP	tyrphostin-AG-82	EGFR inhibitor, epidermal growth factor receptor (EGFR) inhibitor, tyrosine kinase inhibitor	EGFR, LCK		0.00, 0.00	0.8	0.15	0	0	0	0	0	0	0	-34.63	56.88	0
BRD-A90131694	CP	alclometasone	glucocorticoid receptor agonist, immunosuppressant	NR3C1, SERPINA6	Glucocorticoid receptor agonist	0.00, 0.00	1.36	0.61	30.69	0	0	-22.85	0	0	0	0	-35	0
BRD-K35498378	CP	alrestatin	aldose reductase inhibitor	AKR1B1		1.43, 1.43	1.06	0.25	0	0	0	0	0	0	54.63	-11.33	0	0
BRD-A56675431	CP	altizide	thiazide diuretic		Na-K-Cl transporter inhibitor	0.00, 0.00	1.28	0.43	0	35.56	71.2	0	0	0	0	0	NaN	0
BRD-A10969569	CP	ambelline	plant alkaloid			0.00, 0.00	0.69	0.16	-68.9	0	0	-32.81	0	0	0	0	NaN	0
BRD-K45861246	CP	azaperone	dopamine receptor antagonist	DRD2, DRD3		0.00, 0.00	0.59	0.11	0	0	22.5	0	0	-63.3	0	0	0	0
BRD-K91290917	CP	amodiaquine	histamine N-methyltransferase inhibitor	HNMT, CYP2C8		0.00, 0.00	1.06	0.34	0	0	0	0	0	-55.65	0	0	0	0
BRD-A70514680	CP	articaine	local anesthetic			0.00, 0.00	1.18	0.34	-3.08	0	0	0	0	0	-20.94	0	NaN	0
BRD-K04877770	CP	FTase-inhibitor-B581	farnesyltransferase inhibitor, protein farnesyltransferase inhibitor			0.00, 0.00	0.83	0.3	0	0	0	-69.88	0	30.36	0	0	-53.25	0
BRD-A71799696	CP	BH3I-1	BCL inhibitor	BCL2		0.00, 0.00	1.03	0.19	-17.51	0	0	0	-21.09	49.7	0	0	NaN	0
BRD-K49294207	CP	BIBU-1361	EGFR inhibitor	EGFR	EGFR inhibitor	0.00, 0.00	1.69	0.69	0	0	-46.08	54.66	0	0	0	0	NaN	0
BRD-K39987650	CP	bisacodyl	stimulant laxative			0.00, 0.00	0.64	0.26	0	78.28	0	0	41	0	0	0	0	0
BRD-A05186015	CP	bupropion	dopamine reuptake inhibitor, adrenergic transmitter uptake inhibitor, dopamine transporter inhibitor, norepinephrine transporter inhibitor, norepinephrine/dopamine dual reuptake inhibitor	SLC6A2, SLC6A3, CHRNA3, CYP2B6		1.43, 0.00	0.61	0.08	0	-15.74	0	0	2.49	0	6.22	0	0	0
BRD-A22713669	CP	BVT-948	tyrosine phosphatase inhibitor	PTPN1, PTPN11, PTPN2		0.00, 0.00	2.32	0.45	33.39	0	0	0	0	0	0	0	NaN	0
BRD-K43468059	CP	byssochlamic-acid	mycotoxin			0.00, 0.00	1.36	0.4	0	53.08	0	0	0	0	0	0	NaN	0
BRD-K14221570	CP	benzopurpurin-4b	binds HIV gp120 and inhibits HIV-1 entry into the neural cell line SK-N-MC			0.00, 0.00	1.14	0.4	0	0	0	0	0	0	0	-22.62	0	0
BRD-K41707108	CP	ceramide	nitric oxide production inhibitor, phosphoenolpyruvate carboxylase activator, serine/threonine protein phosphatase activator			0.00, 0.00	1	0.25	-38.13	0	0	0	0	0	0	0	NaN	0
BRD-A56020723	CP	CA-074-Me	cathepsin inhibitor, antiamyloidogenic agent	CTSB		0.00, 0.00	2.63	0.91	0	74.38	-38.04	0	0	0	0	-48.44	NaN	0
BRD-A29322418	CP	canrenoic-acid	aldosterone antagonist			0.00, 0.00	0.7	0.19	0	0	73.06	0	0	0	0	0	0	0
BRD-A55369275	CP	CGP-54626	GABA receptor antagonist	GABBR1, GABBR2, KCTD12, KCTD16, KCTD8		1.59, 0.00	1.74	0.64	0	0	0	-37.28	67.85	0	0	0	NaN	0
BRD-K53263234	CP	CITCO	constitutive androstane receptor (CAR) agonist	NR1I3		1.59, 0.00	1.18	0.35	0	0	0	54.54	34.45	0	0	0	NaN	0
BRD-K30240666	CP	clemastine	histamine receptor antagonist	HRH1	HRH1 antagonist	0.00, 0.00	1.03	0.26	-9.99	0	0	0	-47.89	0	0	12.53	37.95	0
BRD-K53545112	CP	CNQX	glutamate receptor antagonist, unidentified pharmacological activity	GRIA1, GRIA2, GRIA3, GRIA4		0.00, 0.00	1.25	0.32	0	0	13.96	-43.34	37.71	-79.74	0	0	NaN	0
BRD-A64933752	CP	CV-1808	adenosine receptor agonist	ADORA2A, ADORA2B	Adenosine receptor agonist	3.17, 3.17	1.07	0.36	0	0	38.56	0	0	0	-86.43	0	NaN	0
BRD-A83695761	CP	chromanol	potassium channel blocker		Potassium channel blocker	0.00, 0.00	1.01	0.31	0	0	0	0	0	0	0	-11.8	NaN	0
BRD-K17294426	CP	clebopride	dopamine receptor antagonist	DRD2, ACHE		4.76, 1.59	1.03	0.31	0	-63.49	0	0	46.88	0	0	0	NaN	0
BRD-K43736954	CP	cortisone	glucocorticoid receptor agonist	NR3C1		0.00, 0.00	1.11	0.26	0	0	0	0	0	0	0	0	0	0
BRD-K06467078	CP	corynanthine	alpha adrenergic receptor antagonist			1.59, 0.00	1.27	0.38	0	0	-29.09	-58.05	0	0	0	0	NaN	0
BRD-A92537424	CP	danazol	estrogen receptor antagonist, luteinizing hormone releasing hormone antagonist, progesterone receptor agonist, steroid derivative with antigonadotropic and anti-estrogenic activities, tumor necrosis factor modulator	ESR1, GNRHR, AR, CCL2, CYP2C8, GNRHR2, PGR, TNF		0.00, 0.00	1.02	0.32	45.29	-32.55	0	0	-42.02	0	0	22.13	0	0
BRD-K43389675	CP	daunorubicin	RNA synthesis inhibitor, topoisomerase inhibitor, DNA synthesis inhibitor, radical formation stimulant	TOP2A, TOP2B	Topoisomerase inhibitor	0.00, 0.00	2.67	0.82	0	0	0	0	0	0	0	0	0	0
BRD-A49447682	CP	desoximetasone	glucocorticoid receptor agonist	NR3C1, PLA2G1B		0.00, 0.00	1.03	0.19	0	0	0	0	0	0	0	0	0	0
BRD-K13819402	CP	desoxypeganine	acetylcholinesterase inhibitor, monoamine oxidase inhibitor	ACHE, MAOA		0.00, 0.00	0.45	0.1	0	0	73.32	0	-66.28	0	0	7.77	0	0
BRD-A04553218	CP	chlorphenamine	histamine receptor antagonist	HRH1, SLC6A2, SLC6A3, SLC6A4		0.00, 0.00	0.41	0.08	0	33.95	0	0	0	0	0	0	50.32	0
BRD-K95309561	CP	dienestrol	estrogen receptor agonist	ESR1	Estrogen receptor agonist	0.00, 0.00	0.34	0.25	0	0	0	0	0	0	0	0	0	0
BRD-K45330754	CP	diethylstilbestrol	estrogen receptor agonist, chloride channel blocker	ESR1, ESR2, ESRRG, ESRRB	Estrogen receptor agonist	0.00, 0.00	0.41	0.31	0	0	0	0	0	0	0	0	32.14	0
BRD-A93236127	CP	digitoxin	ATPase inhibitor	ATP1A1	ATPase inhibitor	0.00, 0.00	2.18	0.56	0	0	0	-24.02	0	0	0	0	0	0
BRD-A02713983	CP	dihydrodeoxygedunin	growth factor receptor activator	NTRK2		4.76, 4.76	1.14	0.33	0	69.48	0	0	0	0	23.03	0	NaN	0
BRD-A65076780	CP	dihydroergocristine	adrenergic receptor antagonist, prolactin inhibitor, adrenergic receptor partial agonist, dopamine receptor agonist, dopamine receptor partial agonist, dopamine receptor partial antagonist, serotonin receptor antagonist	HTR2A, ADRA1A, ADRB1, DRD1, DRD2, DRD3, DRD4, DRD5, HTR1A, HTR3A, HTR4, HTR5A, HTR6, HTR7		0.00, 0.00	1.34	0.35	0	0	0	-47.2	0	80.36	0	-26.46	NaN	0
BRD-A69636825	CP	diltiazem	L-type calcium channel blocker, calcium channel antagonist, calcium channel blocker	CACNA1C, CACNA1S, CACNA2D1, CACNG1, CYP3A5, CYP3A7, HTR3A, KCNA5		0.00, 0.00	0.91	0.31	0	-34.18	0	0	0	0	-29.61	0	0	0
BRD-K47635719	CP	dexamethasone	glucocorticoid receptor agonist, corticosteroid agonist, immunosuppressant	ANXA1, CYP3A4, CYP3A5, NOS2, NR0B1, NR3C1, NR3C2		2.86, 1.43	1.2	0.78	0	0	81.31	0	0	0	0	0	-30.66	0
BRD-K18518344	CP	digitoxigenin	ATPase inhibitor	ATP1A1	ATPase inhibitor	0.00, 0.00	2.61	0.56	0	0	0	0	0	-83.19	0	28.33	NaN	0
BRD-A76941896	CP	doxorubicin	topoisomerase inhibitor, DNA intercalating drug	TOP2A		0.00, 0.00	2.36	0.74	0	0	0	0	0	0	0	0	NaN	0
BRD-K04548931	CP	pidorubicine	topoisomerase inhibitor, DNA intercalating drug	TOP2A	Topoisomerase inhibitor	0.00, 0.00	2.4	0.72	0	0	0	0	0	0	0	0	0	0
BRD-K66093087	CP	FGIN-1-43	benzodiazepine receptor ligand	TSPO		3.17, 1.59	1.5	0.53	0	68.23	0	0	0	0	0	56.3	NaN	0
BRD-K09602097	CP	forskolin	adenylyl cyclase activator, Adenylate cyclase stimulant, growth hormone receptor agonist, phosphokinase stimulant	ADCY2, ADCY5, GNAS		1.43, 1.43	1.14	0.35	-21.3	0	0	0	0	0	65.38	-44.23	0	0
BRD-A71157293	CP	fursultiamine	thiamine deriviative			0.00, 0.00	1.4	0.47	-64.66	0	0	-38.73	91.51	0	0	0	NaN	0
BRD-A33084410	CP	5'-guanidinonaltrindole	opioid receptor antagonist			1.59, 0.00	1.44	0.57	0	-34.35	38.91	0	0	72.68	0	0	NaN	0
BRD-K56800335	CP	guanabenz	adrenergic receptor agonist	ADRA2A, ADRA2B, ADRA2C		0.00, 0.00	0.78	0.25	-32.63	0	0	0	60.9	0	0	44.86	NaN	0
BRD-A49148672	CP	galantamine	acetylcholinesterase inhibitor, acetylcholine receptor agonist, butyrylcholinesterase inhibitors	ACHE, BCHE, CHRNA1, CHRNA10, CHRNA2, CHRNA3, CHRNA4, CHRNA5, CHRNA6, CHRNA7, CHRNA9, CHRNB1, CHRNB2, CHRNB3, CHRNB4, CHRND, CHRNE, CHRNG		1.59, 0.00	1.36	0.45	-37.18	0	0	0	-8.39	0	57.88	84.14	NaN	0
BRD-A17535965	CP	gelsemine	acetylcholine receptor antagonist, glycine receptor antagonist	GLRA3		0.00, 0.00	0.97	0.31	-16.48	0	0	0	44.66	0	28.65	0	NaN	0
BRD-K54771420	CP	glycocholic-acid	cholesterol inhibitor	FABP6		0.00, 0.00	0.5	0.11	0	0	0	0	0	0	0	15.74	0	0
BRD-K77793136	CP	hydroxyfasudil	ROCK inhibitor	ROCK1, PKIA, PRKACA, ROCK2	Rho associated kinase inhibitor	0.00, 0.00	1.35	0.39	0	-30.78	0	0	-40.26	76.89	0	36.72	NaN	0
BRD-K99946902	CP	hexylresorcinol	polyphenol oxidase inhibitor	TYR		0.00, 0.00	1.05	0.36	0	0	-52.66	0	75.71	0	0	0	NaN	0
BRD-A65767837	CP	hydrocortisone	corticosteroid agonist, glucocorticoid receptor agonist, immunosuppressant, interleukin receptor antagonist	ANXA1, NOS2, NR3C1, NR3C2	Glucocorticoid receptor agonist	0.00, 0.00	1.58	0.39	0	0	0	0	-34.96	-74.6	0	0	NaN	0
BRD-A07000685	CP	hydrocortisone	corticosteroid agonist, glucocorticoid receptor agonist, immunosuppressant, interleukin receptor antagonist	ANXA1, NOS2, NR3C1, NR3C2	Glucocorticoid receptor agonist	0.00, 0.00	1.55	0.57	0	-33.78	39.78	-32.67	0	0	0	45.08	NaN	0
BRD-A08709697	CP	heliotrine	in touchstone			1.59, 1.59	1.08	0.38	67.88	0	0	0	-47.35	0	0	5.16	NaN	0
BRD-A22769835	CP	homochlorcyclizine	antihistamine	HRH1		1.59, 1.59	0.95	0.22	0	-20.11	0	0	0	0	-73.12	8.25	NaN	0
BRD-A48809242	CP	IB-MECA	adenosine receptor agonist, granulocyte colony stimulating factor agonist	ADORA3, ADORA1, ADORA2A, ADORA2B	Adenosine receptor agonist	3.17, 1.59	0.89	0.24	0	0	0	0	-36.31	0	0	0	NaN	0
BRD-K17894950	CP	indirubin	CDK inhibitor, glycogen synthase kinase inhibitor, cyclin-dependent kinase inhibitor, PKC inhibitor	CDK1, CDK5, CCNE1, CDK2, CDK4, CDK5R1, CDK9, GSK3A, GSK3B, LCK, LRRK1, LRRK2		0.00, 0.00	1.08	0.34	4.65	0	0	0	-32.94	0	16.45	-3.74	NaN	0
BRD-A37432947	CP	ipratropium	acetylcholine receptor antagonist	CHRM1, CHRM2, CHRM3, CHRM4, CHRM5		0.00, 0.00	1.15	0.15	-36.4	0	0	0	21.54	0	-24.03	0	NaN	0
BRD-K47150025	CP	KI-8751	PDGFR alpha and c-Kit inhibitor, vascular endothelial growth factor receptor 2 (VEGFR2) inhibitor, VEGFR inhibitor	KDR	PDGFR/KIT inhibitor	0.00, 0.00	2.49	0.72	0	0	0	15.32	0	0	28.99	0	NaN	0
BRD-K39733634	CP	L-161982	prostanoid receptor antagonist, angiotensin receptor antagonist	PTGER4		0.00, 0.00	0.86	0.34	34.77	0	0	0	0	36.28	0	-23.47	-65.28	0
BRD-A84389091	CP	L-655708	GABA receptor inverse agonist	GABRA5, GABRA1, GABRA2, GABRA3, GABRG2		4.76, 4.76	0.99	0.3	27.59	0	-28.38	0	-63.48	0	0	0	NaN	0
BRD-A71203467	CP	l-stepholidine	dopamine receptor antagonist, dopamine receptor agonist	DRD2, DRD1		0.00, 0.00	1.03	0.3	-38.15	76.31	0	-32.88	0	0	0	0	NaN	0
BRD-K59332007	CP	linopirdine	acetylcholine release enhancer, acetylcholine release stimulant, neurotransmitter agonist, voltage-gated potassium channel blocker	KCNQ2, KCNQ3, KCNQ4, KCNQ5		0.00, 0.00	0.66	0.2	0	0	0	0	13	0	0	-8.56	0	0
BRD-K34685430	CP	methylergometrine	dopamine receptor antagonist, partial serotonin receptor agonist	DRD1, HTR1E, HTR1F, HTR2A, HTR2B, HTR2C		0.00, 0.00	0.91	0.26	-20.71	0	47.5	0	-30.44	0	30.92	0	NaN	0
BRD-A31204924	CP	mitotane	antineoplastic agent	CYP11B1, CYP11A1, CYP3A4, ESR1, FDX1		1.43, 0.00	0.66	0.11	0	0	23.78	0	0	-25.56	-56.21	0	0	0
BRD-A06784547	CP	MRS-1334	adenosine receptor antagonist			0.00, 0.00	0.56	0.14	0	-24.54	-90.59	0	0	0	0	0	0	0
BRD-A66563878	CP	medetomidine	adrenergic receptor agonist, MAP kinase inhibitor	ADRA2A, ADRA2B, ADRA2C, ADRA1A, ADRA1B, ADRA1D		0.00, 0.00	1.22	0.45	0	0	-13.95	0	0	0	0	0	NaN	0
BRD-A61470182	CP	n-formylmethionylalanine	macrophage activator			0.00, 0.00	1.38	0.47	-82.37	0	0	0	0	0	0	0	NaN	0
BRD-K65146499	CP	nabumetone	cyclooxygenase inhibitor, 3alpha hydroxysteroid dehydrogenase inhibitor	PTGS2, AKR1C3, CYP2B6, CYP2C19, CYP2E1, PTGS1	Cyclooxygenase inhibitor	0.00, 0.00	1.57	0.33	20.97	0	0	0	0	0	0	10.09	NaN	0
BRD-K34014345	CP	naproxol	antiinflammatory agent	PTGS1, PTGS2		0.00, 0.00	0.8	0.2	0	0	0	0	0	0	0	0	37.09	0
BRD-A83855350	CP	naltrexone	opioid receptor antagonist, opioid receptor ligand	OPRK1, OPRM1, OPRD1, SIGMAR1		1.59, 0.00	1.51	0.63	29.57	0	24.45	0	-58.89	0	0	0	NaN	0
BRD-K78485176	CP	olmesartan	angiotensin receptor antagonist, angiotensin antagonist	AGTR1	Angiotensin receptor antagonist	0.00, 0.00	0.98	0.26	0	0	23.97	0	-36.58	23.65	-72.82	0	0	0
BRD-A46747628	CP	ouabain	ATPase inhibitor, alpha subunit binder	ATP1A1, ATP1A2, ATP1A3, ATP1A4, ATP1B1, ATP1B2, ATP1B3, ATP1B4, FXYD2		0.00, 0.00	1.91	0.52	0	0	8.35	0	0	0	-22.87	33.27	0	0
BRD-A43671941	CP	oxprenolol	adrenergic receptor antagonist	ADRB1, ADRB2		1.59, 1.59	0.88	0.22	15.96	0	0	0	0	0	0	0	NaN	0
BRD-A45333398	CP	periplocymarin	apoptosis inducer			0.00, 0.00	2.74	0.73	0	0	0	0	-52.29	0	0	-29.35	NaN	0
BRD-K38323065	CP	phenacetin	cyclooxygenase inhibitor	PTGS1	Cyclooxygenase inhibitor	0.00, 0.00	0.81	0.15	0	0	0	0	0	28.98	-39.46	0	57.73	0
BRD-K21350491	CP	phenamil	acid sensing ion channel blocker, Sodium Channel Blockers, TRPP3 channel inhibitor, TRPV modulator	PKD2L1		4.76, 3.17	0.8	0.23	0	0	77.4	0	29.37	0	-71.64	-36.34	NaN	0
BRD-A35912562	CP	pregnenolone	acetylcholine release enhancer, dopamine release enhancer, GABA receptor negative allosteric modulator, glutamate receptor modulator, progesterone receptor agonist, steroid hormone inhibitor of CYP17A1 and SULT2B1	CYP17A1, PGR, SULT2B1		0.00, 0.00	1.01	0.36	0	0	0	0	0	0	31.44	0	0	0
BRD-A55913614	CP	primaquine	antimalarial agent, DNA inhibitor	KRT7, NQO2		0.00, 0.00	0.57	0.14	8.13	0	33.85	-69.81	0	-57.3	0	0	0	0
BRD-K71266197	CP	PSB-06126	NTPDase inhibitor	ENTPD3		1.43, 1.43	0.7	0.15	28.11	0	0	0	0	0	0	0	0	0
BRD-K79366068	CP	PSB-069	NTPDase inhibitor	ENTPD1, ENTPD2, ENTPD3		0.00, 0.00	0.9	0.22	41.32	0	0	0	0	-89.08	0	0	0	0
BRD-K96799727	CP	pifithrin-mu	HSP inhibitor	HSPA1A, TP53		0.00, 0.00	1.05	0.24	0	-47.43	0	0	10.74	0	0	0	0	0
BRD-K83302049	CP	protopine	acetylcholinesterase inhibitor, norepinephrine transporter inhibitor, serotonin transporter (SERT) inhibitor	ACHE, SLC6A2, SLC6A4		0.00, 0.00	0.68	0.18	0	0	0	0	0	0	0	0	NaN	0
BRD-K68867920	CP	quetiapine	dopamine receptor antagonist, serotonin receptor antagonist, adrenergic receptor antagonist, histamine receptor antagonist	DRD2, HTR1A, HTR2A, DRD1, HRH1, HTR1D, HTR1E, ADRA1A, ADRA1B, ADRA1D, ADRA2A, ADRA2B, ADRA2C, CHRM1, CHRM2, CHRM3, CHRM4, CHRM5, DRD3, DRD4, DRD5, HTR1B, HTR1F, HTR2C, HTR3A, HTR6, HTR7, SLC6A2		0.00, 0.00	1.34	0.48	-7.53	0	0	0	9.31	0	0	0	0	0
BRD-K72222507	CP	quinapril	angiotensin converting enzyme inhibitor	ACE		0.00, 0.00	0.57	0.11	0	0	0	0	0	-16.76	0	0	0	0
BRD-K40782193	CP	QX-222	sodium channel blocker			0.00, 0.00	1.09	0.33	63.72	0	0	0	59.79	0	0	0	NaN	0
BRD-K37206356	CP	rhamnetin	aldose reductase inhibitor, JNK inhibitor, lipoxygenase inhibitor, nitric oxide production inhibitor, p38 MAPK inhibitor	ALOX5, MAPK8		0.00, 0.00	0.8	0.28	0	0	32.39	0	0	0	0	26.8	0	0
BRD-A77349281	CP	RK-682	heparanase inhibitor, tyrosine phosphatase inhibitor	HPSE, PTPN1		0.00, 0.00	0.58	0.3	0	0	0	0	41.68	0	0	0	63.86	0
BRD-K43290182	CP	Ro-04-6790	serotonin receptor antagonist, serotonin receptor inhibitor	HTR6		0.00, 0.00	0.85	0.27	0	0	-70.23	0	0	-77.22	0	0	13.86	0
BRD-K54411430	CP	robustic-acid	cAMP inhibitor			0.00, 0.00	0.97	0.15	0	0	0	NaN	0	-77.65	0	0	0	0
BRD-A65597028	CP	RX-821002	adrenergic receptor antagonist	ADRA2A, ADRA2B, ADRA2C, ADRA1A, ADRA1B, ADRA1D		0.00, 0.00	1.51	0.5	50.29	10.41	0	0	0	-82.18	0	0	NaN	0
BRD-K42142750	CP	retrorsine	mutagenic, antimitotic, cytotoxic			0.00, 0.00	0.97	0.31	0	0	0	0	-24.2	0	0	30	NaN	0
BRD-K92760278	CP	riboflavin	vitamin B2, required for flavoprotein enzyme reactions			0.00, 0.00	0.76	0.19	0	0	-29.81	24.94	0	0	0	0	0	0
BRD-K58299615	CP	RO-90-7501	amyloid precursor protein inhibitor, beta amyloid aggregation inhibitor	APP		0.00, 0.00	1.18	0.27	0	-35.23	0	0	0	0	0	0	NaN	0
BRD-K64614248	CP	salicin	antiinflammatory agent			0.00, 0.00	1.13	0.3	0	0	0	35.94	0	0	0	0	14.91	0
BRD-K52512893	CP	SC-19220	prostanoid receptor antagonist	PTGER1		0.00, 0.00	1.01	0.36	47.26	0	0	-21.41	-79.41	0	0	29.48	NaN	0
BRD-K55468218	CP	spiperone	dopamine receptor antagonist	ADRA1A, DRD2, DRD3, DRD4, HTR1A, HTR2A, HTR7, ADRA1B, ADRA1D, DRD1, DRD5, HTR1D, HTR2B, HTR2C, HTR6		0.00, 0.00	0.64	0.16	0	0	0	-17.05	0	57.69	0	0	0	0
BRD-A91866971	CP	SQ-29548	thromboxane receptor antagonist			0.00, 0.00	0.8	0.14	-27.93	0	-47.44	76.23	0	0	12.91	0	NaN	0
BRD-K51476772	CP	ST-638	tyrosine kinase inhibitor			0.00, 0.00	0.95	0.25	-26.65	0	0	0	0	0	-38.33	0	NaN	0
BRD-A81772229	CP	simvastatin	HMGCR inhibitor	HMGCR, CYP2C8, CYP3A4, CYP3A5, ITGB2	HMGCR inhibitor	0.00, 0.00	2.36	0.61	52.97	0	50.72	0	0	0	-10.11	0	NaN	0
BRD-K50495309	CP	SRC-kinase-inhibitor-I	src inhibitor	CSK, LCK, RIPK2		0.00, 0.00	0.85	0.39	0	24.08	0	0	0	0	0	-17.28	NaN	0
BRD-K69023402	CP	thapsigargin	ATPase inhibitor, calcium channel blocker, PKC activator	ATP2A1		0.00, 0.00	1.59	0.48	0	0	0	0	45.72	0	0	-7.65	NaN	0
BRD-A53077924	CP	tianeptine	selective serotonin reuptake enhancer (SSRE), serotonin reuptake enhancer, serotonin uptake enhancer	SLC6A4		0.00, 0.00	1.05	0.33	-88.13	0	0	0	0	-76.88	16.83	0	NaN	0
BRD-K84663978	CP	trequinsin	phosphodiesterase inhibitor, platelet aggregation inhibitor, potassium channel blocker	PDE4A, PDE4B, PDE4C, PDE4D, PDE5A, PTGIR		0.00, 0.00	0.55	0.36	0	0	0	-27.28	0	0	0	0	0	0
BRD-A60294240	CP	tribenoside	vasoprotective agent			0.00, 0.00	1.05	0.33	-28.77	0	0	0	0	0	-39.27	0	NaN	0
BRD-K51018020	CP	VAMA-37	DNA dependent protein kinase, DNA dependent protein kinase inhibitor, PI3K inhibitor	PRKDC	DNA dependent protein kinase inhibitor	0.00, 0.00	1.39	0.48	0	-32.19	0	0	0	0	0	0	NaN	0
BRD-K44084986	CP	Y-27632	ROCK inhibitor, calcium sensitizer, leucine rich repeat kinase inhibitor	ROCK1, ROCK2, LRRK2, PKIA, PKN2, PRKACA, PRKCE	Rho associated kinase inhibitor	0.00, 0.00	1.06	0.25	0	52.79	-56.52	0	0	0	0	-31.43	NaN	0
BRD-K66353228	CP	zoxazolamine	IKCa channel activator			0.00, 0.00	0.56	0.11	0	0	0	44.78	0	-53.23	0	0	0	0
BRD-K46384212	CP	o-3M3FBS	phospholipase activator			0.00, 0.00	0.64	0.14	0	0	0	76.22	0	-42.11	0	0	0	0
BRD-K26548821	CP	quinpirole	dopamine receptor agonist	DRD2, DRD3, DRD4, DRD1, HTR1A, HTR2A, HTR2B, HTR2C		0.00, 0.00	0.86	0.13	0	22.28	0	0	-25.04	0	0	0	0	0
BRD-K87919739	CP	tyrphostin-AG-825	receptor tyrosine protein kinase inhibitor	ERBB2		0.00, 0.00	1.22	0.33	-44.05	0	0	0	0	0	0	0	0	0
BRD-K33204703	CP	AG-370	PDGFR tyrosine kinase receptor inhibitor, tyrosine kinase inhibitor	PDGFRB		0.00, 0.00	1.31	0.4	-61.06	0	0	0	0	0	0	0	0	0
BRD-K21667562	CP	AM-404	FAAH transport inhibitor, anandamide transport inhibitor, nucelar factor of activated T-cells inhibitor, TRPV agonist	TRPV1, CNR1, CNR2, FAAH		0.00, 0.00	1.23	0.27	0	0	0	0	0	0	0	0	0	0
BRD-A42649439	CP	triciribine	AKT inhibitor	AKT1, AKT2, AKT3		0.00, 0.00	1.63	0.16	-29.38	59.52	44.49	0	-11.31	0	0	0	0	0
BRD-K03642198	CP	AY-9944	hedgehog pathway inhibitor			0.00, 0.00	1.05	0.19	0	-13.93	0	0	-41.63	33.43	0	0	71.91	0
BRD-K36258877	CP	AZ-10417808	caspase inhibitor	CASP3		0.00, 0.00	1.42	0.4	0	0	0	0	0	37.54	0	0	0	0
BRD-K04976539	CP	aminogenistein	PKC inhibitor, src inhibitor	LCK		5.71, 5.71	1.01	0.2	11.45	0	0	0	-42.74	0	97.95	0	0	0
BRD-K08502430	CP	angiogenesis-inhibitor	angiogenesis inhibitor	EGFR		0.00, 0.00	1.67	0.48	-23.48	0	0	0	0	-44.77	0	41.87	0	0
BRD-K91370081	CP	anisomycin	DNA synthesis inhibitor	NHP2L1, RPL10L, RPL11, RPL13A, RPL15, RPL19, RPL23, RPL23A, RPL26L1, RPL3, RPL37, RPL8, RSL24D1		0.00, 0.00	3.61	0.86	-27.28	NaN	0	0	0	0	56.85	0	0	0
BRD-K53523901	CP	arctigenin	adiponectin receptor agonist, AP inhibitor, aryl hydrocarbon receptor antagonist, HIV integrase inhibitor, MEK inhibitor, NFkB pathway inhibitor, topoisomerase inhibitor	ADIPOR1, AHR, CHUK, MAP2K1		0.00, 0.00	0.69	0.15	0	0	0	0	-23.82	-47.33	0	0	0	0
BRD-K23922020	CP	arecaidine	acetylcholine receptor agonist	CHRM1, CHRM2, CHRM3, CHRM4		0.00, 0.00	1.28	0.36	-56.04	61.29	0	0	79.78	-66.56	0	0	0	0
BRD-K64236792	CP	austricine	hypolipidemic			0.00, 0.00	1.4	0.42	0	0	0	0	0	0	0	0	0	0
BRD-K17008822	CP	BD-1008	sigma receptor antagonist		Sigma receptor antagonist	1.43, 0.00	1.15	0.38	89.54	0	0	0	45.98	0	-87.38	0	0	0
BRD-K28075147	CP	biochanin-a	estrogen receptor agonist			2.86, 1.43	1.3	0.38	51.3	0	0	0	69.72	-72.02	0	0	0	0
BRD-K45479396	CP	BP-554	serotonin receptor agonist	HTR1A		0.00, 0.00	1.53	0.4	0	0	0	0	0	0	0	0	0	0
BRD-K17868609	CP	BRL-54443	serotonin receptor agonist	HTR1E, HTR1F		0.00, 0.00	0.97	0.26	0	0	0	0	0	-49.86	0	-52.35	0	0
BRD-A16665823	CP	butoconazole	cell wall synthesis inhibitor, sterol demethylase inhibitor			0.00, 0.00	0.58	0.18	-78.67	0	0	-64.29	0	0	0	0	69.38	0
BRD-A36471396	CP	biperiden	anticholinergic	CHRM1, CHRM2, CHRM3, CHRM4, CHRM5, CHRNA2		0.00, 0.00	0.88	0.26	0	0	0	0	-51.48	0	0	0	0	0
BRD-A98702003	CP	carbenoxolone	11-beta hydroxysteroid dehydrogenase inhibitor	HSD11B1, GJA1, GJA10, GJA3, GJA4, GJA5, GJA8, GJA9, GJB1, GJB2, GJB3, GJB4, GJB5, GJB6, GJB7, GJC1, GJC2, GJC3, GJD2, GJD3, GJD4, GJE1, PANX1, PANX2, PANX3		0.00, 0.00	0.97	0.31	0	24.13	0	0	0	0	0	0	-68.38	0
BRD-K03600606	CP	catechin	beta secretase inhibitor, fatty acid synthase inhibitor, free radical scavenger, immunostimulant, LDL antioxidants, quorum sensing signaling modulator, reducing agent, sodium channel blocker	BACE1, CA1, CA12, CA14, CA2, CA4, CA6, CA9, FASN, PTGS1, SCN5A		0.00, 0.00	1.31	0.36	95.11	29.77	0	0	0	-31.58	0	0	0	0
BRD-K65503129	CP	HSP90-inhibitor	HSP inhibitor, HSP antagonist	HSP90AA1, HSP90AB1	HSP inhibitor	0.00, 0.00	0.94	0.23	0	0	0	0	0	0	0	-49.61	-80.64	0
BRD-A89672324	CP	CGP-55845	GABA receptor antagonist	GABBR1, GABBR2, KCTD12, KCTD16, KCTD8		0.00, 0.00	1.06	0.3	0	84.11	0	-91.83	-43.84	51.43	0	0	0	0
BRD-K31912990	CP	CGP-71683	neuropeptide receptor antagonist	NPY5R		0.00, 0.00	1.72	0.61	0	0	-88.95	15.71	0	0	0	0	0	0
BRD-A81866333	CP	CGS-21680	adenosine receptor agonist	ADORA2A, ADORA1, ADORA2B, ADORA3	Adenosine receptor agonist	1.43, 1.43	0.98	0.35	0	0	65.97	-18.85	0	0	0	56.22	0	0
BRD-K00662280	CP	CL-218872	GABA receptor agonist	GABRA1, GABRA2, GABRA3, GABRA5, GABRB2, GABRG2		0.00, 0.00	1.31	0.27	0	54.54	-68.41	0	73.73	0	0	0	0	0
BRD-K81876028	CP	CP-93129	serotonin receptor agonist	HTR1A, HTR1B		0.00, 0.00	1.17	0.32	41.59	0	0	0	0	-32.23	0	54.02	0	0
BRD-A71459254	CP	cymarin	ATPase inhibitor	ATP1A1	ATPase inhibitor	0.00, 0.00	1.97	0.57	-26.14	0	0	0	0	0	0	-55.36	0	0
BRD-A30437061	CP	camptothecin	topoisomerase inhibitor, beta amyloid synthesis inhibitor, hypoxia inducible factor inhibitor	TOP1, HIF1A	Topoisomerase inhibitor	0.00, 0.00	2.19	0.69	0	0	0	0	0	0	0	0	0	0
BRD-K46556543	CP	canrenoic-acid	aldosterone antagonist			0.00, 0.00	1.34	0.4	0	0	0	0	0	0	0	0	0	0
BRD-K71059170	CP	cefixime	cell wall synthesis inhibitor			0.00, 0.00	0.83	0.23	0	0	88.64	0	0	-21.67	0	0	0	0
BRD-K37848908	CP	ceforanide	cell wall synthesis inhibitor, penicillin binding protein inhibitor			0.00, 0.00	0.76	0.32	0	0	0	0	0	0	0	0	0	0
BRD-K50422030	CP	clomethiazole	GABA receptor agonist, GABA receptor antagonist, GABA receptor modulator, p38 MAPK inhibitor	GABRA1		4.29, 1.43	0.74	0.19	0	0	0	-26.27	0	0	98.75	0	0	0
BRD-K15522385	CP	cinanserin	serotonin receptor antagonist	HTR2A		0.00, 0.00	0.77	0.28	31.04	0	0	0	-60.29	0	0	0	0	0
BRD-K04218075	CP	clomifene	estrogen receptor antagonist, estrogen receptor modulator, selective estrogen receptor modulator (SERM), testosterone receptor agonist	ESR1, AR		0.00, 0.00	0.5	0.24	0	0	-15.01	0	0	0	0	0	0	0
BRD-A73909368	CP	dactinomycin	DNA directed RNA polymerase inhibitor, nucleic acid syntheis inhibitor, protein synthesis inhibitor	POLR2A		0.00, 0.00	2.35	0.8	0	0	0	0	0	0	0	0	0	0
BRD-A68929948	CP	DAPT-GSI-IX	antiamyloidogenic agent, gamma secretase inhibitor		Gamma secretase inhibitor	0.00, 0.00	0.84	0.23	0	0	65.05	0	-82.16	0	-51.13	0	0	0
BRD-K06014311	CP	DH-97	melatonin receptor antagonist	MTNR1B		0.00, 0.00	1.31	0.5	0	-40.01	0	-67.4	0	0	0	10.57	0	0
BRD-K12906962	CP	dichlorobenzamil	sodium/calcium exchange inhibitor		T-type calcium channel blocker	2.86, 2.86	1.47	0.39	0	0	0	0	0	0	-80.78	-57.29	0	0
BRD-K81521265	CP	dicyclohexylurea	epoxide hydolase inhibitor	EPHX2		0.00, 0.00	1.08	0.45	0	-29.91	0	-38.34	0	0	0	35.79	0	0
BRD-K96362535	CP	tubaic-acid	mitochondrial complex I inhibitor, NADH-ubiquinone oxidoreductase (Complex I) inhibitor	MT-ND1		0.00, 0.00	1.72	0.74	0	0	NaN	NaN	0	0	NaN	NaN	NaN	0
BRD-K89274813	CP	DMP-543	acetylcholine release enhancer			0.00, 0.00	0.77	0.24	0	-39.75	0	0	-81.23	0	0	0	0	0
BRD-K31699485	CP	DMEOB	glutamate receptor modulator			0.00, 0.00	1.68	0.51	0	0	0	0	0	0	0	0	-49.04	0
BRD-K94920105	CP	DR-2313	PARP inhibitor	PARP1, PARP3		0.00, 0.00	0.99	0.15	0	25.19	0	0	50	0	0	0	0	0
BRD-K62353524	CP	DY-131	estrogen-related receptor agonist	ESR2, ESRRB, ESRRG		1.43, 0.00	0.7	0.22	-48.19	0	0	0	0	0	0	45.16	0	0
BRD-A20243730	CP	danazol	estrogen receptor antagonist, luteinizing hormone releasing hormone antagonist, progesterone receptor agonist, steroid derivative with antigonadotropic and anti-estrogenic activities, tumor necrosis factor modulator	ESR1, GNRHR, AR, CCL2, CYP2C8, GNRHR2, PGR, TNF		0.00, 0.00	0.89	0.22	0	0	0	0	0	0	0	0	0	0
BRD-K98521173	CP	desoxycortone	mineralocorticoid receptor agonist	NR3C1, NR3C2		0.00, 0.00	1.17	0.31	0	36.59	0	0	-46.43	0	0	-60.53	57.33	0
BRD-K18619710	CP	digoxigenin	ATPase inhibitor	ATP1A1		0.00, 0.00	1.19	0.38	0	0	0	0	0	0	0	37.88	0	0
BRD-K54759182	CP	dosulepin	adrenergic transmitter uptake inhibitor, norepinephrine reuptake inhibitor, serotonin reuptake inhibitor, serotonin uptake inhibitor, tricyclic antidepressant	SLC6A2, SLC6A4, CHRM1, CHRM2, CHRM3, CHRM4, CHRM5, CYP2C19, HRH1		0.00, 0.00	1.3	0.3	0	21.48	0	0	0	0	0	0	0	0
BRD-K92093830	CP	doxorubicin	topoisomerase inhibitor, DNA intercalating drug	TOP2A	Topoisomerase inhibitor	0.00, 0.00	1.56	0.65	0	0	-14.97	0	0	0	0	0	0	0
BRD-K63913457	CP	eicosatrienoic-acid	vasodilator			4.29, 1.43	1.28	0.47	0	0	0	0	0	69.88	0	0	0	0
BRD-K88759641	CP	EMD-66684	angiotensin receptor antagonist	AGTR1		0.00, 0.00	1.19	0.43	0	0	0	0	0	0	0	0	0	0
BRD-K11927976	CP	ER-27319	mediator release inhibitor, syk inhibitor	SYK		0.00, 0.00	3.42	1.16	0	0	0	0	0	0	0	0	0	0
BRD-K19360254	CP	ergocornine	dopamine receptor agonist	DRD2		0.00, 0.00	1.14	0.24	0	0	0	0	0	0	0	0	0	0
BRD-K49061529	CP	BRD-K49061529	GABA benzodiazepine site receptor inverse agonist	GABRA1, GABRG2		0.00, 0.00	1.45	0.33	0	0	-65.62	0	0	0	0	0	-64.79	0
BRD-K46068882	CP	eugenitol	androgen receptor (AR) inhibitor, free radical scavenger, monoamine oxidase inhibitor, quorum sensing signaling modulator	AR, MAOA		0.00, 0.00	1.18	0.3	52.42	0	0	0	0	0	0	0	-97.2	0
BRD-A39969961	CP	eplerenone	cytochrome P450 antagonist, mineralocorticoid receptor antagonist	NR3C2, CYP3A5		0.00, 0.00	1.35	0.4	0	-46.46	0	0	68.89	0	0	0	0	0
BRD-K17016787	CP	estriol	estrogen receptor agonist, estrogen receptor antagonist	ESR1, ESR2		0.00, 0.00	0.4	0.35	0	0	0	0	0	0	0	0	0	0
BRD-K48367671	CP	febuxostat	xanthine oxidase inhibitor	XDH		1.43, 1.43	0.91	0.2	0	0	97.66	0	0	0	0	62.07	0	0
BRD-A01346607	CP	flumetasone	glucocorticoid receptor agonist	NR3C1, PLA2G1B	Glucocorticoid receptor agonist	2.86, 1.43	1.31	0.76	0	43.6	0	0	0	-76.4	0	84.66	0	0
BRD-A65449987	CP	flunisolide	cytochrome P450 inhibitor, corticosteroid agonist, corticosteroid hormone receptor agonist, glucocorticoid receptor agonist, immunosuppressant	NR3C1	Glucocorticoid receptor agonist	2.86, 0.00	1.23	0.76	0	-23.33	0	0	0	-18.27	0	0	0	0
BRD-K30990140	CP	FR-122047	cyclooxygenase inhibitor			0.00, 0.00	0.48	0.23	0	0	0	0	0	0	0	0	-76.28	0
BRD-K66944906	CP	fraxidin	carbonic anhydrase inhibitor	CA1		0.00, 0.00	1.3	0.4	0	0	0	61.87	-23.63	0	0	0	0	0
BRD-K28168037	CP	fenretinide	apoptosis stimulant, retinoid receptor agonist, RAR agonist	CYP2C8, CYP3A5, RARA, RARG	Retinoid receptor agonist	0.00, 0.00	0.82	0.16	-36.17	0	0	0	0	0	0	0	52.34	0
BRD-A13650332	CP	flucloxacillin	antibiotic of the penicillin class			0.00, 0.00	1.03	0.22	0	0	0	0	0	0	-93.84	0	0	0
BRD-K12184470	CP	flunarizine	calcium channel blocker, T-type calcium channel blocker	CACNA1G, CACNA1H, CACNA1I, CALM1, CYP2J2, HRH1		0.00, 0.00	0.95	0.27	24.76	0	0	0	0	-34.79	0	0	0	0
BRD-A49734948	CP	foliosidine	anticonvulsant			0.00, 0.00	0.94	0.3	0	0	0	0	0	-51.63	0	-58.41	0	0
BRD-K87049188	CP	fusaric-acid	chelating agent, dopamine beta hydroxylase inhibitor	DBH		0.00, 0.00	1.02	0.35	90.32	0	0	0	0	0	0	0	0	0
BRD-K18059238	CP	gamma-linolenic-acid	cyclooxygenase inhibitor, prostanoid receptor stimulant, thromboxane synthase stimulant	TBXAS1		0.00, 0.00	1.66	0.52	0	0	0	0	0	0	0	25.49	0	0
BRD-K52394958	CP	GR-159897	tachykinin antagonist	TACR2, TAC1	Tachykinin antagonist	0.00, 0.00	1.24	0.28	0	0	0	-68.25	0	0	0	0	0	0
BRD-K82983861	CP	GW-0742	PPAR receptor agonist, insulin sensitizer	INS, PPARD	PPAR receptor agonist	0.00, 0.00	1.32	0.43	0	0	0	0	0	0	0	0	-82.45	0
BRD-K92758126	CP	gibberellic-acid	NFkB pathway modulator	AADACL2		1.43, 0.00	0.84	0.18	0	0	0	0	-40.15	0	0	13.51	80.35	0
BRD-K42693031	CP	glimepiride	insulin secretagogue, ATP channel blocker, ATP-sensitive potassium channel antagonist, insulinotropin agonist, sulfonylurea	ABCC8, KCNJ11, KCNJ1		0.00, 0.00	0.8	0.24	57.38	0	0	-52.03	0	0	44.93	0	0	0
BRD-K05434375	CP	HA-1004	calcium channel blocker			0.00, 0.00	0.84	0.19	-38.79	0	0	0	0	0	0	0	0	0
BRD-K95885906	CP	quercetagetin	Pim kinase inhibitor	PIM1		0.00, 0.00	0.7	0.18	0	0	0	49.33	0	0	0	26.51	0	0
BRD-A25143711	CP	hydrocortisone	corticosteroid agonist, glucocorticoid receptor agonist, immunosuppressant, interleukin receptor antagonist	ANXA1, NOS2, NR3C1, NR3C2	Glucocorticoid receptor agonist	0.00, 0.00	1.27	0.64	0	0	0	0	0	0	0	0	0	0
BRD-A06390036	CP	hydroquinidine	anti-arrhythmia agent			0.00, 0.00	0.61	0.22	0	0	0	0	28.16	0	-56.96	0	-74.59	0
BRD-A97730597	CP	hexylcaine	sodium channel blocker	SCN5A, SCN10A		0.00, 0.00	0.56	0.14	-44.22	0	0	0	0	0	0	-4.78	0	0
BRD-K07325606	CP	hispidin	beta secretase inhibitor, cyclooxygenase inhibitor, HIV integrase inhibitor, PKC inhibitor, prolyl endopeptidase inhibitor, xanthine oxidase inhibitor	PREP, PRKCB, PTGS2, XDH		1.43, 0.00	1.05	0.34	0	0	0	-72.62	0	-59.83	0	56.44	0	0
BRD-A77722753	CP	hydralazine	smooth muscle relaxant	AOC3, P4HA1		0.00, 0.00	0.98	0.3	0	0	0	0	0	37.35	0	0	0	0
BRD-K92726801	CP	hydrastinine	alkaloid with hemostatic properties			1.43, 0.00	1.15	0.42	0	0	-47.98	0	0	-69.4	0	84.77	0	0
BRD-K85383046	CP	IAA-94	chloride channel blocker			0.00, 0.00	1.01	0.19	0	0	0	0	-22.74	37.1	0	0	0	0
BRD-A89208012	CP	BRD-A89208012	prostanoid receptor antagonist, thromboxane receptor antagonist	TBXA2R		0.00, 0.00	1.56	0.58	0	0	0	0	0	0	0	51.37	0	0
BRD-K73290745	CP	ICI-199441	opioid receptor agonist	OPRK1, CYP2D6, OPRD1, OPRM1, UTS2R		0.00, 0.00	1.42	0.38	0	0	0	21.88	0	73.52	0	-52.63	0	0
BRD-K14618467	CP	IKK-16	IKK inhibitor	IKBKB	IKK inhibitor	0.00, 0.00	1.49	0.32	0	0	0	-30.82	0	48.42	0	0	0	0
BRD-K37080523	CP	isoreserpine	vesicular monoamine transporter inhibitor	SLC18A2, SLC18A1, SIAH1		0.00, 0.00	0.78	0.17	0	69.92	0	0	0	0	0	0	0	0
BRD-K60298136	CP	ITE	aryl hydrocarbon receptor agonist, aryl hydrocarbon receptor ligand	AHR		0.00, 0.00	1.24	0.36	0	-46.07	0	0	0	0	0	0	-92.66	0
BRD-A48570745	CP	ivermectin	GABA receptor agonist, acetylcholine receptor allosteric modulator, GABA release stimulant, purinergic receptor allosteric modulator	CHRNA7, GABRB3, GLRA3, P2RX7		0.00, 0.00	1.89	0.43	0	0	0	0	0	0	-53.85	20.7	-43.28	0
BRD-K29173907	CP	isoflupredone	glucocorticoid receptor agonist	NR3C1	Glucocorticoid receptor agonist	1.43, 1.43	1.57	0.72	0	0	0	29.85	0	-56.17	0	0	0	0
BRD-K64402243	CP	ivachtin	caspase inhibitor	CASP3		0.00, 0.00	1.6	0.39	0	0	0	-62.88	0	0	0	-81.67	0	0
BRD-K52850071	CP	JAK3-Inhibitor-II	JAK inhibitor, ALK tyrosine kinase receptor inhibitor, EGFR inhibitor	EGFR, ALK, JAK1, JAK2, JAK3	JAK inhibitor	0.00, 0.00	1.22	0.42	0	0	-85.02	-36.11	0	0	0	11.69	0	0
BRD-K22010301	CP	JLK-6	gamma secretase inhibitor, antiamyloidogenic agent	PSEN1	Gamma secretase inhibitor	1.43, 0.00	1.88	0.56	19.53	0	0	0	0	0	0	-22.09	0	0
BRD-A75455249	CP	kavain	calcium channel modulator, mTOR inhibitor, Sodium Channel Blockers	MTOR		4.29, 0.00	0.56	0.16	0	45.48	0	0	0	0	0	37.75	0	0
BRD-K17743697	CP	KB-R7943	sodium/calcium exchange inhibitor	SLC8A1, TRPC3, TRPC5, TRPC6	T-type calcium channel blocker	0.00, 0.00	1.43	0.42	0	0	0	0	0	0	0	-23.79	0	0
BRD-A43930669	CP	L-368899	oxytocin receptor antagonist	OXTR, AVPR1A, AVPR2, OXT		1.43, 0.00	1.28	0.47	0	0	0	0	0	0	0	0	0	0
BRD-K74284736	CP	L-689560	glutamate receptor antagonist	GRIN1, GRIN2A, GRIN2B, GRIN2C, GRIN2D		0.00, 0.00	1.13	0.25	0	-42.81	0	0	0	-68.89	0	46.1	0	0
BRD-K83322645	CP	L-693403	sigma receptor antagonist, sigma receptor ligand	DRD2, SIGMAR1		0.00, 0.00	1.06	0.28	61.71	0	0	0	59.42	0	0	-11.52	0	0
BRD-K10176267	CP	L-701252	glutamate receptor antagonist	GRIN1		1.43, 1.43	1.18	0.38	0	0	45.02	0	0	0	0	0	0	0
BRD-A96882008	CP	L-732138	tachykinin antagonist	TACR1, TACR2		0.00, 0.00	1.41	0.35	0	0	0	-26.16	0	0	0	91.76	-51.98	0
BRD-K33396764	CP	alpha-linolenic-acid	omega-3 fatty acid	ELOVL4, FADS1, FADS2, FFAR1, FFAR4, PTGS2, SLC8A1, TRPV1		0.00, 0.00	1.28	0.33	0	0	0	0	0	0	0	0	0	0
BRD-K78637815	CP	LY-320135	cannabinoid receptor antagonist	CNR1		0.00, 0.00	1.63	0.51	27.74	0	0	-27.44	0	-74.57	0	0	0	0
BRD-K13261168	CP	LY-16350	dopamine receptor agonist, dopamine receptor antagonist	DRD2, DRD3		0.00, 0.00	1.34	0.36	0	0	74.02	0	0	-73.85	0	23.39	-80.74	0
BRD-A12016240	CP	LY-278584	serotonin receptor antagonist	HTR3A		0.00, 0.00	0.68	0.18	20.41	0	0	0	0	-76.19	0	24.77	0	0
BRD-K27871032	CP	lysergol	ergoline alkaloid	HTR1B, HTR1D, HTR1E		0.00, 0.00	1.22	0.39	20.25	0	0	0	0	0	0	-56.18	0	0
BRD-A17453586	CP	MDL-72832	serotonin receptor agonist	HTR1A		0.00, 0.00	0.91	0.24	0	0	0	-38.54	0	-22.55	0	45.65	0	0
BRD-K96144918	CP	mead-acid	KPL-1 tumor suppressor			0.00, 0.00	1.18	0.35	-17.68	0	0	0	0	0	0	0	0	0
BRD-K09764130	CP	mead-ethanolamide	cannabinoid receptor agonist			0.00, 0.00	0.76	0.18	73.3	0	0	0	0	-37.32	0	0	0	0
BRD-K28680267	CP	BRD-K28680267	CCK receptor antagonist	CCKAR, GABRA1, GABRB2, GABRG2		0.00, 0.00	0.89	0.26	13.26	-56.27	0	0	59.77	0	0	0	-40.57	0
BRD-K06902185	CP	minoxidil	antialopecia agent, ATP channel activator, ATP-sensitive potassium channel agonist, KATP activator, Kir6 channel (KATP) activator, polarization activator, renin secretion stimulant	KCNJ8, ABCC9, KCNJ1, KCNJ10, KCNJ11, PTGS1, REN		0.00, 0.00	0.95	0.23	0	0	0	-43.9	0	0	0	-63.4	0	0
BRD-K53878242	CP	MMPX	phosphodiesterase inhibitor			0.00, 0.00	0.97	0.36	0	0	0	0	0	0	0	32.65	0	0
BRD-A32949107	CP	MRS-1845	calcium channel blocker	ORAI1		0.00, 0.00	1.08	0.34	41.53	0	0	0	-53.23	0	0	0	0	0
BRD-A99449986	CP	MT-21	adenine nucleotide translocase inhibitor, caspase activator, neurotrophic agent	CYCS, SLC25A4		0.00, 0.00	0.67	0.2	0	16.53	0	0	68.72	0	0	0	0	0
BRD-A63667919	CP	methylergometrine	dopamine receptor antagonist, partial serotonin receptor agonist	DRD1, HTR1E, HTR1F, HTR2A, HTR2B, HTR2C		0.00, 0.00	0.78	0.28	42.35	0	0	-42.08	0	-10.21	36.91	0	0	0
BRD-A98725278	CP	methysergide	serotonin receptor antagonist	HTR2C, HTR1B, HTR1E, HTR1F, HTR2A, HTR2B, HTR7, HTR1A, HTR1D, HTR5A, HTR6		0.00, 0.00	1.01	0.3	0	0	0	0	0	0	0	0	0	0
BRD-A19661776	CP	mianserin	serotonin receptor antagonist, tetracyclic antidepressant	HTR2A, HTR2C, ADRA1A, ADRA1B, ADRA1D, HRH1, HTR2B, HTR6, HTR7, ADRA2A, ADRA2B, ADRA2C, DRD1, DRD2, DRD3, DRD5, HRH2, HRH4, HTR1A, HTR1F, OPRK1, SLC6A2, SLC6A3, SLC6A4		0.00, 0.00	1.14	0.3	0	-72.83	0	0	0	0	0	2.14	0	0
BRD-A44780397	CP	mifepristone	glucocorticoid receptor antagonist, progesterone receptor antagonist, androgen receptor ligand, internal ribosomal entry site inhibitor	PGR, NR3C1, AR, CYP2B6, CYP2C8, CYP3A5, CYP3A7, NR1I2	Progesterone receptor antagonist	0.00, 0.00	0.9	0.16	0	0	52.43	-11.29	0	0	-28.44	38.96	0	0
BRD-A78377521	CP	monastrol	kinesin-like spindle protein inhibitor	KIF11		0.00, 0.00	0.77	0.18	0	23.44	0	0	0	0	0	0	0	0
BRD-K44899736	CP	RO-16-6941	monoamine oxidase inhibitor			0.00, 0.00	1	0.28	0	0	0	-79.9	40.86	0	0	-28.03	0	0
BRD-K69195780	CP	NAN-190	serotonin receptor agonist	HTR1A, ADRA1A, ADRA1B, ADRA1D, HTR1F		0.00, 0.00	1.16	0.38	0	-20.9	0	0	27.39	0	0	33.37	0	0
BRD-K61177364	CP	NBI-27914	CRF receptor antagonist	CRHR1		0.00, 0.00	0.73	0.13	-20.88	0	-74.32	0	0	0	0	38.83	0	0
BRD-A62336480	CP	niguldipine	adrenergic receptor antagonist, calcium channel blocker, calcium channel antagonist, calcium channel inhibitor	ADRA1A, CACNA1C, ADRA1B, ADRA1D		0.00, 0.00	1.43	0.32	0	0	0	0	35.2	0	0	28.77	0	0
BRD-K78122587	CP	NNC-55-0396	T-type calcium channel blocker	CATSPER1, CATSPER2, CATSPER3, CATSPER4	T-type calcium channel blocker	0.00, 0.00	1.65	0.48	0	0	0	-30.53	0	0	0	0	-63.14	0
BRD-K88625236	CP	nonoxynol-9	interacts with the lipids in the membranes of the acrosome and the midpiece of the sperm			0.00, 0.00	1.23	0.22	0	0	0	0	0	0	0	-14.69	0	0
BRD-A21723284	CP	naltriben	opioid receptor antagonist	OPRD1, OPRK1, OPRM1		0.00, 0.00	1.01	0.31	0	0	0	0	0	0	0	24.26	-93.93	0
BRD-A82656074	CP	naltrindole	opioid receptor antagonist	OPRD1, OPRK1, OPRM1		1.43, 0.00	0.94	0.36	0	-60.33	86.17	0	0	0	0	0	0	0
BRD-A66927094	CP	nemonapride	dopamine receptor antagonist, serotonin receptor agonist	DRD2, DRD3, DRD4		0.00, 0.00	0.98	0.38	-39.47	0	0	52.91	-42.29	0	0	0	0	0
BRD-A00100033	CP	nifurtimox	DNA inhibitor			0.00, 0.00	0.97	0.34	0	0	0	-44.14	-28.69	17.5	0	0	61.33	0
BRD-K76775527	CP	nimesulide	cyclooxygenase inhibitor, matrix metalloprotease inhibitor, prostanoid receptor inhibitor	PTGS2, LTF, PLA2G2E, PTGS1		0.00, 0.00	1.3	0.38	0	80.24	0	33.87	0	-89.9	0	0	0	0
BRD-A10355991	CP	norketamine	glutamate receptor antagonist	CYP2B6, CYP2C19, CYP3A5, GRIN1		0.00, 0.00	1.31	0.39	43.35	0	0	52.72	0	0	0	0	0	0
BRD-A51393488	CP	noscapine	bradykinin receptor antagonist, tubulin polymerization inhibitor, apoptosis stimulant, microtubule inhibitor, tubulin inhibitor	BDKRB2, SIGMAR1		7.14, 4.29	0.63	0.1	0	0	0	-72.52	0	96.77	0	0	0	0
BRD-K48029790	CP	OBAA	phospholipase inhibitor	PLA2G1B		0.00, 0.00	1.43	0.38	0	0	0	55.55	0	0	0	0	0	0
BRD-K59037100	CP	oxybenzone	lipase inhibitor	LIPE		0.00, 0.00	1.25	0.38	-8.18	0	0	0	0	0	0	-57.84	0	0
BRD-K82731415	CP	olomoucine	CDK inhibitor	CDK1, CDK2, CDK5, MAPK1		0.00, 0.00	0.93	0.22	0	43.01	0	0	57.01	0	0	-23.38	-78.4	0
BRD-K51816706	CP	oxindole-I	protein kinase inhibitor, vascular endothelial growth factor receptor (VEGFR) inhibitor	AKT1, KDR, PDPK1, RET		0.00, 0.00	1.02	0.25	47.29	0	0	-29.54	0	0	0	0	0	0
BRD-K16195444	CP	oxymetazoline	adrenergic receptor agonist, unidentified pharmacological activity	ADRA1A, ADRA2A, ADRA1B, ADRA1D, ADRA2B, ADRA2C, CYP2C19, HTR1B, HTR1D, HTR2C		0.00, 0.00	1.47	0.35	0	0	0	0	0	0	0	0	0	0
BRD-K15567136	CP	papaverine	phosphodiesterase inhibitor	PDE10A, PDE4B, PDE5A		0.00, 0.00	0.84	0.2	28.44	0	0	0	-16.94	-49.75	0	0	0	0
BRD-K40992116	CP	parachlorophenol	disinfectant			0.00, 0.00	1.11	0.33	-65.99	0	0	0	0	0	0	0	0	0
BRD-A63836183	CP	PD-123319	angiotensin antagonist	AGTR2		0.00, 0.00	0.8	0.24	65.07	0	0	-76.72	76.19	0	0	0	0	0
BRD-A75478957	CP	PD-166793	collagenase inhibitor, metalloproteinase inhibitor, stromelysin inhibitor	MMP13, MMP2, MMP3		0.00, 0.00	1.16	0.31	0	0	0	0	0	0	0	-47.42	0	0
BRD-K95435023	CP	PHA-665752	c-Met inhibitor, hepatocyte growth factor receptor inhibitor	MET		0.00, 0.00	1.49	0.38	-30.46	0	0	-26.22	0	0	0	0	0	0
BRD-K90333595	CP	phentolamine	adrenergic receptor antagonist	ADRA1A, ADRA2A, ADRA1B, ADRA1D, ADRA2B, ADRA2C		0.00, 0.00	0.94	0.23	0	0	0	0	83.09	0	0	9.29	0	0
BRD-A43882281	CP	pinacidil	ATP channel activator, potassium channel agonist	ABCC9, KCNJ8		1.43, 0.00	0.66	0.19	0	0	0	0	0	0	0	14.16	0	0
BRD-K28863208	CP	PNU-282987	acetylcholine receptor antagonist	CHRNA7		1.43, 1.43	0.78	0.19	0	0	0	0	0	0	0	0	0	0
BRD-A95096829	CP	PNU-96415E	dopamine receptor antagonist			1.43, 1.43	0.91	0.2	39.09	0	0	0	0	0	0	57.36	0	0
BRD-K00312224	CP	PPT	estrogen receptor agonist	ESR1	Estrogen receptor agonist	0.00, 0.00	0.85	0.16	-38.75	0	0	40.95	0	0	0	0	0	0
BRD-K84175871	CP	pseudoephedrine	histamine receptor antagonist, interleukin expression inhibitor, tumor necrosis factor expression inhibitor	ADRA1A, ADRA2A, ADRB1, ADRB2, ATF1, ATF2, ATF3, ATF4, ATF5, ATF6, ATF7, CXCL8, FOS, HRH1, IL2, JDP2, JUN, NFATC1, SLC6A2, SLC6A3, SLC6A4, TNF		0.00, 0.00	1.17	0.32	54.01	0	0	0	-70.25	-61.31	0	42.67	0	0
BRD-A28970875	CP	puromycin	adenosine receptor agonist, protein synthesis inhibitor	NHP2L1, RPL10L, RPL11, RPL13A, RPL15, RPL19, RPL23, RPL23A, RPL26L1, RPL3, RPL37, RPL8, RSL24D1	Protein synthesis inhibitor	0.00, 0.00	2.4	0.51	0	0	0	0	-62.17	0	0	-34.99	0	0
BRD-K68873215	CP	phosphodiesterase-V-inhibitor-II	phosphodiesterase inhibitor	PDE5A		0.00, 0.00	0.68	0.23	-44.75	0	0	27.81	85.1	0	0	0	0	0
BRD-K18250272	CP	propoxycaine	anesthetic			1.43, 0.00	0.56	0.15	-62.59	0	0	44.83	0	0	0	86.1	0	0
BRD-K39187410	CP	BRD-K39187410	antiamyloidogenic agent			0.00, 0.00	0.81	0.28	39.45	51.1	0	-42.77	0	0	0	0	-43	0
BRD-K34330170	CP	rotenonic-acid	RAR antagonist			0.00, 0.00	0.84	0.23	0	0	0	0	0	-20.28	0	13.16	0	0
BRD-K87510569	CP	RS-504393	CC chemokine receptor antagonist	CCR2, CCL2		0.00, 0.00	1.22	0.15	74.1	0	0	0	0	0	0	0	0	0
BRD-K20714604	CP	RS-56812	serotonin receptor antagonist, serotonin receptor partial agonist	HTR3A		0.00, 0.00	0.95	0.38	0	0	0	47.77	0	0	0	32.98	0	0
BRD-A43974499	CP	reboxetine	adrenergic receptor antagonist, adrenergic transmitter uptake inhibitor, norepinephrine reputake inhibitor, norepinephrine transporter inhibitor	SLC6A2		0.00, 0.00	1.36	0.47	39.74	0	0	0	0	0	0	44.65	0	0
BRD-K54094468	CP	remoxipride	dopamine receptor antagonist	DRD2, DRD3, DRD4, HTR2A, SIGMAR1		0.00, 0.00	0.72	0.16	0	0	0	0	-35.22	0	0	8.22	0	0
BRD-K25591257	CP	resveratrol	apolipoprotein expression enhancer, beta-secretase inhibitor, cyclooxygenase inhibitor, cytochrome P450 inhibitor, lipid peroxidase inhibitor, MAP kinase inhibitor, monoamine oxidase inhibitor, NFkB pathway modulator, SIRT activator, SIRT pathway, SIRT stimulant, sodium channel blocker, thioredoxin reductase inhibitor, topoisomerase inhibitor, xanthine oxidase inhibitor	PTGS1, PTGS2, SIRT1, APOA1, BACE1, CSNK2A1, MAOA, NQO2, SCN5A, TXNRD1, TXNRD2, XDH		0.00, 0.00	0.88	0.31	0	0	0	0	0	-52.79	0	-83.21	0	0
BRD-K80778372	CP	RO-19-4605	GABA benzodiazepine site receptor inverse agonist	GABRA1, GABRA2, GABRA3, GABRA5		0.00, 0.00	0.72	0.19	-38.95	0	59.81	0	0	0	0	-35.13	0	0
BRD-K19284129	CP	salvinorin-a	opioid receptor agonist	OPRK1, OPRD1, OPRM1		1.43, 1.43	0.56	0.23	0	0	92.14	0	41.67	0	0	0	-91.12	0
BRD-K83637872	CP	SANT-1	smoothened receptor antagonist	DHH, IHH, PTCH1, SMO		0.00, 0.00	0.78	0.17	0	0	-67.33	0	0	-96.29	0	23.61	0	0
BRD-A89434049	CP	sarmentogenin	ATPase inhibitor	ATP1A1	ATPase inhibitor	0.00, 0.00	2.4	0.72	0	0	NaN	NaN	0	0	NaN	NaN	NaN	0
BRD-K77677632	CP	SB-200646	serotonin receptor antagonist	HTR2B, HTR2C		0.00, 0.00	0.74	0.2	0	0	-65.09	0	0	0	0	-28.4	0	0
BRD-A11609859	CP	SB-205607	delta 1 opioid receptor agonist, opioid receptor agonist	OPRD1, OPRK1, OPRM1		0.00, 0.00	0.97	0.34	50.43	0	-60.78	0	70.09	-76.29	0	0	0	0
BRD-K61097567	CP	SB-218795	tachykinin antagonist	TACR3		2.86, 2.86	1	0.34	0	-45.38	0	0	0	0	0	0	0	0
BRD-K24201553	CP	SB-269970	serotonin receptor antagonist	HTR7		0.00, 0.00	0.86	0.31	0	0	0	0	0	72.55	0	0	0	0
BRD-K53913732	CP	SB-408124	orexin receptor antagonist, orexin type 1 receptor antagonist	HCRTR1, HCRTR2		1.43, 0.00	0.93	0.22	-49.58	0	64.25	0	0	-51.78	0	0	0	0
BRD-A31007383	CP	SDZ-WAG-994	adenosine receptor agonist	ADORA1		0.00, 0.00	1.3	0.43	0	0	0	0	0	22.14	0	-33.02	0	0
BRD-K15601958	CP	SEW-2871	lysophospholipid receptor agonist	S1PR1		0.00, 0.00	1.19	0.39	47.06	-57.26	0	-34.23	0	0	0	0	0	0
BRD-K73824630	CP	skatole	thrombin inhibitor	F2		0.00, 0.00	0.92	0.19	-24.75	0	0	0	0	0	0	46.79	0	0
BRD-A56987319	CP	SQ-22536	adenylyl cyclase inhibitor	ADCY1, ADCY5		1.43, 0.00	1.06	0.4	0	0	0	0	40.77	0	0	68.57	0	0
BRD-K18905250	CP	ST-91	adrenergic receptor agonist			0.00, 0.00	1.31	0.35	0	0	0	-54.65	0	0	0	56.35	0	0
BRD-K20287671	CP	SU-4312	platelet-derived growth factor receptor (PDGFR) inhibitor, tyrosine kinase inhibitor, vascular endothelial growth factor receptor (VEGFR) inhibitor, vascular endothelial growth factor receptor 2 (VEGFR2) inhibitor	KDR, PDGFRB	VEGFR inhibitor	1.43, 0.00	0.88	0.31	0	0	0	0	0	-46.31	0	0	0	0
BRD-A70649075	CP	sulconazole	sterol demethylase inhibitor, cell wall synthesis inhibitor			0.00, 0.00	0.64	0.11	0	0	0	0	0	0	0	0	0	0
BRD-A10715913	CP	sulpiride	carbonic anhydrase inhibitor, dopamine receptor, dopamine receptor antagonist	DRD2, CA7, DRD3, CA1, CA12		0.00, 0.00	2.13	0.63	-49.09	0	0	0	0	0	0	0	-84.74	0
BRD-K22503835	CP	scriptaid	HDAC inhibitor	HDAC1, HDAC2, HDAC3, HDAC4, HDAC5, HDAC6, HDAC7, HDAC8, HDAC9	HDAC inhibitor	0.00, 0.00	1.8	0.59	0	0	0	0	25.46	0	0	0	0	0
BRD-K25741894	CP	skimmianine	acetylcholinesterase inhibitor			0.00, 0.00	0.93	0.18	0	0	0	-10.22	0	9.03	0	0	0	0
BRD-K97330509	CP	SRC-kinase-inhibitor-II	src inhibitor			0.00, 0.00	0.99	0.26	54.65	0	0	0	-51.68	0	0	0	0	0
BRD-K68332390	CP	ponalrestat	aldose reductase inhibitor, reductase inhibitor	AKR1B1		1.43, 1.43	1.34	0.3	0	0	0	0	95.15	0	0	0	0	0
BRD-K35708212	CP	ouabain	ATPase inhibitor, alpha subunit binder	ATP1A1, ATP1A2, ATP1A3, ATP1A4, ATP1B1, ATP1B2, ATP1B3, ATP1B4, FXYD2		0.00, 0.00	2.21	0.51	0	0	0	14.98	0	0	0	30.14	0	0
BRD-K30189597	CP	SYK-inhibitor	syk inhibitor	SYK		0.00, 0.00	0.99	0.24	0	-40.93	0	0	0	0	0	-26.76	0	0
BRD-K14200658	CP	syrosingopine	vesicular monoamine transporter inhibitor	SLC18A2, SLC18A1		2.86, 1.43	0.92	0.3	-74.84	0	0	0	0	52.46	0	67.14	0	0
BRD-K63516691	CP	T-0156	phosphodiesterase inhibitor	PDE5A		1.43, 0.00	1.1	0.4	-33.41	0	0	0	0	-37.48	0	0	0	0
BRD-K45988865	CP	tetramethylsilane	organosilicon compound used as an internal standard in NMR spectroscopy			0.00, 0.00	1.18	0.18	0	0	0	0	0	0	0	0	0	0
BRD-K00959089	CP	thenoyltrifluoroacetone	PPAR receptor ligand	CES1, PPARA, SDHA		0.00, 0.00	1.36	0.39	0	30.63	0	0	0	0	0	0	0	0
BRD-A02176148	CP	tubaic-acid	mitochondrial complex I inhibitor, NADH-ubiquinone oxidoreductase (Complex I) inhibitor	MT-ND1		0.00, 0.00	1.09	0.36	30.37	0	0	0	0	38.21	0	0	0	0
BRD-K60184833	CP	tyrphostin-46	tyrosine kinase inhibitor	EGFR		0.00, 0.00	0.92	0.27	0	0	0	0	0	55.36	0	-58.57	0	0
BRD-K11107424	CP	tiotidine	histamine receptor antagonist	HRH2		0.00, 0.00	0.97	0.36	0	0	0	-12.55	50.78	0	0	0	0	0
BRD-K20141153	CP	atomoxetine	norepinephrine transporter inhibitor, adrenergic transmitter uptake inhibitor	SLC6A2, SLC6A3, SLC6A4, GRIN1, GRIN2A, GRIN2B, GRIN2C, GRIN2D, GRIN3A, GRIN3B		0.00, 0.00	0.63	0.11	0	0	0	-17.92	0	0	0	0	0	0
BRD-K34154330	CP	tracazolate	GABA receptor agonist, GABA receptor modulator	GABRA1		0.00, 0.00	0.61	0.17	13.95	0	0	0	0	0	0	3.79	0	0
BRD-K70281171	CP	U-99194	dopamine receptor antagonist	DRD3		0.00, 0.00	1.11	0.27	0	0	0	0	0	-27.55	0	0	0	0
BRD-K18757346	CP	U-46619	thromboxane receptor agonist	PTGDR, PTGDR2, PTGER1, PTGER2, PTGER3, PTGER4, PTGFR, PTGIR, TBXA2R		0.00, 0.00	0.91	0.2	36.66	0	-87.26	0	0	0	0	0	-65.8	0
BRD-K46419649	CP	U0126	MEK inhibitor, JAK inhibitor, MAP kinase inhibitor	JAK2, MAP2K1, MAP2K2, MAP3K1, MAP3K2		0.00, 0.00	1.44	0.51	0	-13.86	-72.16	0	0	0	0	0	0	0
BRD-K62206109	CP	VUF-5681	histamine receptor antagonist	HRH3		0.00, 0.00	0.89	0.35	0	-38	0	0	0	0	0	58.37	0	0
BRD-A22783572	CP	vinblastine	microtubule formation inhibitor, tubulin inhibitor, tubulin polymerisation inhibitor	TUBB, JUN, TUBA1A, TUBD1, TUBE1, TUBG1		0.00, 0.00	1.72	0.49	0	0	0	0	0	0	0	16.42	0	0
BRD-K53318339	CP	vinpocetine	phosphodiesterase inhibitor, sodium channel blocker, voltage-sensitive sodium channel inhibitor	PDE1A, PDE1C, SCN10A		0.00, 0.00	0.94	0.25	0	0	0	0	0	0	0	-20.67	0	0
BRD-A41941932	CP	vitexin	antioxidant			0.00, 0.00	1.34	0.58	0	0	-97.7	0	0	-30.42	0	53.54	0	0
BRD-K45068323	CP	W-13	calmodulin antagonist	CALM1, MYLK, PDE1A	Calmodulin antagonist	0.00, 0.00	0.83	0.13	0	0	32.89	0	0	0	75.62	0	0	0
BRD-K90259198	CP	W-7	calmodulin antagonist, potassium channel blocker, squalene monooxygenase channel blocker	CALM1, CALM2, KCNA5, KCNH2, TNNC1, TNNI3		0.00, 0.00	1.8	0.43	-42.68	0	0	0	0	0	0	0	0	0
BRD-K88358234	CP	xaliproden	serotonin receptor agonist, nerve growth factor agonist, neurotrophic factor enhancer	HTR1A		0.00, 0.00	0.72	0.27	-58.55	0	0	0	44.5	0	0	0	0	0
BRD-K94832621	CP	Y-134	estrogen receptor antagonist, selective estrogen receptor modulator (SERM)	ESR1, ESR2	Estrogen receptor antagonist	0.00, 0.00	1.28	0.23	50.87	0	-62.23	0	0	0	54.39	0	0	0
BRD-A51410489	CP	yohimbine	adrenergic receptor antagonist	ADRA2A, ADRA2C, ADRA2B, HTR1A, HTR1B, HTR1D, HTR2B, DRD2, DRD3, HTR1E, HTR1F, HTR2A, HTR2C, HTR5A, HTR7, KCNJ1, KCNJ10, KCNJ11, KCNJ12, KCNJ14, KCNJ15, KCNJ8		0.00, 0.00	1.49	0.53	0	18.92	0	0	0	0	-82.76	0	0	0
BRD-K60174629	CP	z-prolyl-prolinal	prolyl endopeptidase inhibitor	PREP		0.00, 0.00	0.88	0.26	0	0	0	-36.56	0	0	0	41.83	0	0
BRD-K64157027	CP	ZD-2079	adrenergic receptor agonist, insulin sensitizer	ADRB3		0.00, 0.00	1.17	0.34	0	0	-85.09	0	-21.89	0	0	0	0	0
BRD-K11373525	CP	ZD-7155	angiotensin receptor antagonist	AGTR1	Angiotensin receptor antagonist	0.00, 0.00	1.28	0.45	0	0	0	-58.12	0	0	0	0	0	0
BRD-K68392338	CP	ZK-93426	benzodiazepine receptor agonist, benzodiazepine receptor antagonist, GABA benzodiazepine site receptor antagonist	GABRA1, GABRA2, GABRA3, GABRA5		0.00, 0.00	1.15	0.33	-33.66	0	0	-33.98	0	0	0	0	0	0
BRD-K19605405	CP	ZM-241385	adenosine receptor antagonist	ADORA2A, ADORA2B, ADORA1, ADORA3		2.86, 0.00	0.63	0.23	0	0	0	44.32	0	0	0	0	0	0
BRD-K12516989	CP	zaprinast	phosphodiesterase inhibitor, histamine release inhibitor	PDE5A, GPR35, PDE1A, PDE4D, PDE9A		0.00, 0.00	1.01	0.34	0	0	0	-49.51	50.14	0	0	0	0	0
BRD-K92446736	CP	zatebradine	HCN (hyperpolarization activated cyclic nucleotide gated) channel blocker, HCN channel antagonist, potassium channel antagonist, sodium channel blocker	HCN1, HCN2, HCN3, HCN4		0.00, 0.00	0.68	0.17	0	0	-42.17	0	0	0	0	0	0	0
BRD-K28761384	CP	zuclopenthixol	dopamine receptor antagonist	DRD2, DRD1, ADRA1A, ADRA2A, DRD5, HRH1, HTR2A		0.00, 0.00	0.95	0.25	0	0	0	-48.5	0	-73.49	0	0	0	0
BRD-K45401373	CP	betulinic-acid	apoptosis stimulant, caspase activator, diacylglycerol O acyltransferase inhibitor, HIV integrase inhibitor, NFkB pathway activator, NFKB pathway inhibitor, SARS coronavirus 3C-like protease inhibitor, topoisomerase inhibitor	CASP3, CASP8, GPBAR1, TOP1		1.43, 0.00	0.89	0.25	0	-25.18	0	-25.09	0	0	0	0	0	0
BRD-A41301928	CP	bongkrek-acid	mitochondrial ADP, ATP translocase inhibitor	SLC25A4		0.00, 0.00	1.39	0.41	0	0	0	39.53	0	0	0	0	0	0
BRD-K26134695	CP	calpeptin	calpain inhibitor, proteasome inhibitor, tyrosine phosphatase inhibitor			1.43, 1.43	1.59	0.51	0	0	0	0	39.92	0	67.77	0	0	0
BRD-A80502530	CP	cinobufagin	ATPase inhibitor, chloride channel activator	ATP1A1, ATP1A2, ATP1A3, ATP1A4, ATP1B1, ATP1B2, ATP1B3, ATP1B4, FXYD2	ATPase inhibitor	0.00, 0.00	2.39	0.55	0	0	0	-15.07	0	0	0	0	0	0
BRD-K18910433	CP	estradiol	estrogen receptor agonist	ESR1, ESR2, NR1I2, CYP2B6, CYP2C19, CYP2C8, CYP2E1, CYP3A5, CYP3A7, GPER1, KCNMA1		0.00, 0.00	0.34	0.25	0	0	0	0	0	0	0	0	15.18	0
BRD-K36965586	CP	m-chlorophenylbiguanide	serotonin receptor agonist	HTR3A, HTR3B		0.00, 0.00	1.09	0.35	0	-33.85	0	0	38.17	0	0	0	0	0
BRD-A34907681	CP	rutin	aldose reductase inhibitor, antioxidant, capillary stabilizing agent, nitric oxide scavenger, prolyl 4-hydroxylase inhibitor	AKR1C3, AKR1B1, F10		0.00, 0.00	0.91	0.31	0	-20.52	0	0	0	0	0	0	0	0
BRD-K43797669	CP	genistein	tyrosine kinase inhibitor, angiogenesis inhibitor, CFTR channel activator, EGFR inhibitor, estrogen receptor agonist, histidine kinase inhibitor, immunosuppressant, isoflavone agonist, protein tyrosine kinase inhibitor, reducing agent, topoisomerase inhibitor	CFTR, ESR2, EGFR, ESR1, ESRRA, ESRRB, ESRRG, NCOA1, NCOA2, PPARG, PTK2B, TOP2A, TRPC5		0.00, 0.00	0.38	0.34	0	0	0	0	0	0	0	0	0	0
BRD-K71879491	CP	tretinoin	RAR agonist, RAR receptor binder, retinoid receptor agonist, ROR ligand	RARG, RORB, ALDH1A1, ALDH1A2, GPRC5A, NR0B1, NR2C2, PPARD, RARA, RARB, RARRES1, RORC, RXRB, RXRG		0.00, 0.00	0.6	0.19	0	0	0	0	0	0	-76.59	0	0	0
BRD-K17705806	CP	JTC-801	opioid receptor antagonist	OPRL1		0.00, 0.00	2.92	0.63	0	0	NaN	0	NaN	NaN	0	0	NaN	0
BRD-K14329163	CP	BAY-K8644	L-type calcium channel activator	CACNA1C		0.00, 0.00	1.02	0.26	-56.68	0	0	0	0	0	0	0	0	0
BRD-A56359832	CP	zileuton	leukotriene synthesis inhibitor, lipoxygenase inhibitor	ALOX5		0.00, 0.00	0.57	0.07	0	61.23	0	0	0	0	0	0	-72.29	0
BRD-K41859756	CP	NVP-AUY922	HSP inhibitor	HSP90AA1, HSP90AA2, HSP90AB1	HSP inhibitor	0.00, 0.00	1.22	0.41	0	69.01	0	0	0	-20.55	0	0	0	0
BRD-K93095519	CP	SJ-172550	MDM inhibitor	MDM4	MDM inhibitor	0.00, 0.00	2.57	0.65	0	33.36	0	0	0	0	0	0	0	0
BRD-A20131130	CP	2',5'-dideoxyadenosine	adenylyl cyclase inhibitor			0.00, 0.00	1.4	0.35	0	0	0	42.41	0	0	0	0	0	0
BRD-K87142802	CP	veliparib	PARP inhibitor, DNA repair enzyme inhibitor	PARP1, PARP2	PARP inhibitor	0.00, 0.00	1.06	0.25	0	0	0	0	22.73	0	0	0	-59.64	0
BRD-K28296557	CP	AKT-inhibitor-IV	AKT inhibitor	AKT1		0.00, 0.00	2.85	0.6	0	25.6	0	0	0	-29.61	0	0	0	0
BRD-K01779529	CP	fluoropyruvate	PDH inhibitor			0.00, 0.00	1.27	0.24	0	0	52.19	0	0	0	37.67	0	0	0
BRD-K75532464	CP	FTI-276	farnesyltransferase inhibitor	FNTA, FNTB		0.00, 0.00	0.58	0.22	40.06	0	85.03	0	-14.3	-39.3	0	0	0	0
BRD-A02481876	CP	importazole	importin-├âãÆ├à┬¢├âÔÇÜ├é┬▓ transport receptor inhibitor	KPNB1		0.00, 0.00	1.51	0.24	31.53	0	0	0	0	0	0	0	0	0
BRD-A52650764	CP	ingenol	PKC activator	PRKCD, PRKCE	PKC activator	0.00, 0.00	3.22	0.82	0	0	0	0	-33.29	-41.66	0	0	0	0
BRD-K45446451	CP	JZL-184	monoacylglucerol lipase inhibitor	MGLL		0.00, 0.00	1.31	0.39	0	0	0	0	0	0	0	-20.67	0	0
BRD-K16406336	CP	methylene-blue	guanylate cyclase inhibitor, monoamine oxidase inhibitor, nitric oxide production inhibitor, tau aggregation inhibitor	ACHE, MAPT		0.00, 0.00	2.94	0.64	56.38	0	0	0	0	-32.68	-19.97	0	0	0
BRD-K68065987	CP	MK-2206	AKT inhibitor	AKT1, AKT2, AKT3		0.00, 0.00	1.82	0.36	0	0	0	-34.8	59.41	0	0	0	51.05	0
BRD-K06792661	CP	narciclasine	coflilin signaling pathway activator, LIM kinase activator, ROCK activator	RHOA		0.00, 0.00	3.52	0.82	0	0	21.59	0	0	0	23.55	0	0	0
BRD-A19633847	CP	perhexiline	carnitine palmitoyltransferase binder, carnitine palmitoyltransferase inhibitor	CPT1A, CPT2		0.00, 0.00	2.63	0.72	9.29	-58.17	0	0	0	0	0	0	0	0
BRD-K08417745	CP	SID-26681509	cathepsin inhibitor	CTSL		0.00, 0.00	0.13	0.02	0	0	0	0	0	0	0	0	0	0
BRD-K60623809	CP	SU-11652	FGFR inhibitor, PDGFR tyrosine kinase receptor inhibitor, tyrosine kinase receptor & angiogenic inhibitor, VEGFR inhibitor	KDR, PDGFRB, CAMK1G, FGF2, FGFR1, FLT1, KIT, PDGFRA		0.00, 0.00	3.73	0.84	0	0	0	0	0	0	0	0	NaN	0
BRD-A62182663	CP	YK-4279	apoptosis stimulant, binding of RNA helicase A to the transcription factor EWS-FLI1 inhibitor, EWS-FLI1 inhibitor	DHX9, EWSR1, FLI1		0.00, 0.00	1.4	0.68	0	0	-7.09	0	49.92	-50.42	0	0	0	0
BRD-A79465854	CP	auranofin	disease modifying antirheumatic drug, immunosuppressant, NFkB pathway inhibitor, prostanoid receptor inhibitor, thioredoxin reductase inhibitor	IKBKB, PRDX5, TRPA1, TXNRD1, TXNRD2	NFkB pathway inhibitor	0.00, 0.00	2.74	0.5	0	0	0	0	0	-27.74	18.63	0	0	0
BRD-K61314889	CP	IWR-1-ENDO	PARP inhibitor	TNKS, TNKS2	PARP inhibitor	0.00, 0.00	0.58	0.15	0	0	0	0	0	0	0	0	0	0
BRD-A77216878	CP	manumycin-a	farnesyltransferase inhibitor, NFkB pathway inhibitor, ras farnesyltransferase inhibitor	FNTA, IKBKB		0.00, 0.00	3.15	0.77	0	0	0	0	0	-37.69	-68.96	0	0	0
BRD-A62025033	CP	temsirolimus	mTOR inhibitor, cell cycle inhibitor, immunosuppressant, protein kinase inhibitor	MTOR, PTEN	MTOR inhibitor	4.29, 0.00	1.08	0.38	0	0	0	49.29	0	0	0	0	99.26	0
BRD-K19059335	CP	BRD-K19059335	runt-related transcription factor inhibitor, tyrosine aminotransferase inhibitor	RUNX1		0.00, 0.00	1.36	0.36	0	0	0	0	NaN	0	0	-42.62	0	0
BRD-A28422330	CP	BRD-A28422330	CDC inhibitor			0.00, 0.00	0.83	0.13	0	0	0	0	-84.8	0	41.38	0	NaN	0
BRD-K58033748	CP	BRD-K58033748	acetylcholine receptor antagonist	CHRM1, CHRM2, CHRM3, CHRM4, CHRM5		0.00, 0.00	0.73	0.18	0	0	-50.19	-71.97	NaN	0	0	0	0	0
BRD-K45031696	CP	BRD-K45031696	cytohesin inhibitor			0.00, 0.00	0.55	0.1	45.97	34.25	0	0	0	-69.31	0	0	NaN	0
BRD-K27074404	CP	BRD-K27074404	solute carrier family member inhibitor	SLC12A5		0.00, 0.00	0.93	0.13	0	0	0	0	0	0	66.48	0	NaN	0
BRD-K00313977	CP	BRD-K00313977	APEX inhibitor	APEX1		0.00, 0.00	1.91	0.59	0	76.41	0	0	0	0	-63.64	0	63.38	0
BRD-K07872006	CP	BRD-K07872006	lipoxygenase inhibitor			0.00, 0.00	0.84	0.17	50.74	0	0	-98.12	0	0	0	0	0	0
BRD-K24538644	CP	KUC104502N	opioid receptor antagonist	OPRK1		4.29, 1.43	0.95	0.19	0	0	0	0	0	0	0	0	0	0
BRD-K51302260	CP	KU-C103871	GSP agonist	SMAD3		0.00, 0.00	1.35	0.42	0	0	0	0	0	0	0	0	0	0
BRD-K73285375	CP	BRD-K73285375	lipoxygenase inhibitor			0.00, 0.00	1.57	0.51	0	0	0	0	0	0	0	0	0	0
BRD-A71657825	CP	2-(biphenyl-4-ylsulfonamido)pentanedioic-acid	matrix metalloprotease inhibitor	MMP13, MMP8, MMP9		3.17, 1.59	0.6	0.11	0	0	-24.72	0	0	0	36	0	NaN	0
BRD-K73709114	CP	BRD-K73709114	glucosylceramidase inhibitor	GBA		0.00, 0.00	0.76	0.15	0	0	0	0	46.75	0	0	0	NaN	0
BRD-K91442916	CP	CAM-9-026	ADAM10 inhibitor			0.00, 0.00	1.27	0.26	0	0	0	-88.17	NaN	39.78	0	0	0	0
BRD-A81402010	CP	KU-C103443N	CDC inhibitor, rho GTPase inhibitor			0.00, 0.00	0.75	0.23	0	-61.91	0	0	0	0	0	-10.35	NaN	0
BRD-K36153907	CP	KU-C103885	cystic fibrosis transmembrane conductance regulator inhibitor			0.00, 0.00	1.35	0.26	0	-22.75	0	0	NaN	0	78.2	0	0	0
BRD-K53780220	CP	BRD-K53780220	casein kinase inhibitor, FLT3 inhibitor			0.00, 0.00	2.82	0.91	0	0	0	0	NaN	0	0	0	0	0
BRD-K56658166	CP	BRD-K56658166	N-type calcium channel blocker, Sodium Channel Blockers	CACNA1B		1.59, 1.59	0.53	0.09	65.57	-31.63	-91.52	0	16.63	0	0	0	NaN	0
BRD-K55703048	CP	latrepirdine	glutamate receptor antagonist, histamine receptor antagonist, serotonin receptor antagonist	HTR6, GRIN2B, HRH1		1.59, 1.59	1.57	0.36	35.37	0	0	0	NaN	0	0	0	66.11	0
BRD-K30351863	CP	BRD-K30351863	APEX inhibitor	APEX1		0.00, 0.00	1.64	0.51	0	45.39	0	0	NaN	0	0	0	0	0
BRD-K40213712	CP	SAL-1	adenosine receptor antagonist	ADORA2B, ADORA2A		0.00, 0.00	0.72	0.13	0	0	0	-56.47	0	0	0	0	NaN	0
BRD-K84141129	CP	VU-0400193-3	glutamate receptor modulator	GRM4		1.43, 0.00	0.83	0.27	0	-62.51	0	0	0	0	-82.56	70.14	0	0
BRD-A52172093	CP	VU-0413807-2	calcium channel blocker	CACNA1G, CACNA1H, CACNA1I		0.00, 0.00	1.13	0.25	9.04	0	0	0	NaN	0	0	-32.5	0	0
BRD-A10070317	CP	propranolol	adrenergic receptor antagonist	ADRB2, ADRB3, ADRB1, CYP2C19, HTR1A, HTR1B		0.00, 0.00	1.45	0.47	33.81	0	-91.87	0	0	0	0	-68.83	71.54	0
BRD-K35240538	CP	methylprednisolone	glucocorticoid receptor agonist	NR3C1	Glucocorticoid receptor agonist	4.29, 0.00	1.44	0.6	0	0	0	-49.21	0	0	0	0	83.75	0
BRD-A84702196	CP	penicillin	cell wall synthesis inhibitor		Bacterial cell wall synthesis inhibitor	1.43, 0.00	1.33	0.38	0	0	0	63.43	0	0	0	0	-68.11	0
BRD-K22878149	CP	SB-205607	delta 1 opioid receptor agonist, opioid receptor agonist	OPRD1, OPRK1, OPRM1		0.00, 0.00	1.65	0.52	62.53	0	0	0	0	0	0	0	0	0
BRD-A22256192	CP	terazosin	adrenergic receptor antagonist	ADRA1D, ADRA1A, ADRA1B, KCNH2, KCNH6, KCNH7		0.00, 0.00	0.55	0.11	0	0	0	0	0	0	0	0	0	0
BRD-A61189834	CP	BRD-A61189834	XIAP inhibitor	XIAP		0.00, 0.00	1.2	0.36	71.33	0	0	0	0	0	0	0	0	0
BRD-K06217810	CP	BRD-K06217810	CLK inhibitor, dual specificity tyrosine-(Y)-phosphorylation regulated kinase inhibitor, dual-specificity tyrosine-(Y)-phosphorylation regulated kinase 1B inhibitor	CLK1, CLK4, DYRK1A, DYRK1B		0.00, 0.00	1.18	0.31	0	41.48	0	0	48.26	0	0	0	0	0
BRD-K13810148	CP	givinostat	HDAC inhibitor, interleukin receptor antagonist, interleukin synthesis inhibitor, tumor necrosis factor receptor antagonist, tumor necrosis factor release inhibitor	HDAC2, HDAC1, HDAC3, HDAC4, HDAC5, HDAC6, HDAC7, HDAC8, HDAC9, IL1B, IL1R2, IL6R, TNF	HDAC inhibitor	3.17, 1.59	1.35	0.48	0	0	0	0	0	0	0	30.39	NaN	0
BRD-K22828899	CP	TUL-XXI039	serine/threonine kinase inhibitor			0.00, 0.00	1.26	0.35	0	0	0	0	0	0	0	15.63	NaN	0
BRD-K28143534	CP	cyproheptadine	histamine receptor antagonist, serotonin receptor antagonist	HRH1, ADRA1A, ADRA1B, ADRA1D, CHRM1, CHRM2, CHRM3, HTR2A, HTR2B, HTR2C, HTR6, HTR7		0.00, 0.00	1.19	0.47	29.97	-35.18	0	0	-97.12	0	0	0	0	0
BRD-K34508425	CP	KUC103898N	G protein coupled receptor			0.00, 0.00	1.42	0.42	53.06	0	0	0	0	0	0	-48.14	0	0
BRD-K48115423	CP	2-(4-methoxybenzylthio)-6-methylpyrimidin-4-ol	matrix metalloprotease inhibitor	MMP13		0.00, 0.00	0.84	0.2	53.87	0	0	0	0	0	0	0	0	0
BRD-K61217870	CP	n-(3-acetamidophenyl)-3-chlorobenzamide	glutamate receptor inhibitor	GRM5		0.00, 0.00	0.99	0.22	0	0	0	11.5	75.64	-56.42	0	0	0	0
BRD-K64835161	CP	BRD-K64835161	CLK inhibitor, dual specificity tyrosine-(Y)-phosphorylation regulated kinase inhibitor, dual-specificity tyrosine-(Y)-phosphorylation regulated kinase 1B inhibitor	CLK1, CLK4, DYRK1B		0.00, 0.00	1.14	0.42	22.06	0	0	50.4	0	0	0	0	0	0
BRD-K70751730	CP	BRD-K70751730	histone lysine demethylase inhibitor	EGLN1, KDM3A, KDM4A, KDM4C, KDM6B		0.00, 0.00	1.35	0.32	0	0	0	89.72	0	0	0	0	0	0
BRD-K72264770	CP	QW-BI-011	histone lyinse methyltransferase inhibitor	EHMT2		0.00, 0.00	1.02	0.31	0	0	0	-61.2	0	0	0	0	NaN	0
BRD-K85853281	CP	BRD-K85853281	radical formation stimulant, RNA synthesis inhibitor, topoisomerase inhibitor	TOP2A		0.00, 0.00	2.38	0.86	0	0	0	0	0	0	0	0	0	0
BRD-U44700465	CP	HG-5-88-01	protein kinase inhibitor	ADCK4, EGFR		0.00, 0.00	2	0.63	0	0	47.01	0	0	0	0	-22.96	-34.93	0
BRD-A15010982	CP	HU-211	glutamate receptor antagonist, apoptosis stimulant, NFkB pathway inhibitor, reducing agent	CNR1, CNR2, GLRA1, GLRA2, GLRA3, GPR55, GRIN1, NFKB1		0.00, 0.00	2.1	0.49	0	0	0	43.2	0	0	0	-29.82	NaN	0
BRD-K87573634	CP	propylpyrazole	estrogen receptor agonist	ESR1		0.00, 0.00	1.33	0.36	-40.93	0	0	0	0	0	69.05	0	NaN	0
BRD-K54987996	CP	CAY-10578	casein kinase inhibitor			0.00, 0.00	1.03	0.23	0	0	0	0	0	0	0	0	NaN	0
BRD-A67438293	CP	treprostinil	prostacyclin analog	PTGIR, CYP2C8, P2RY12, PPARD, PTGDR, PTGER1, PTGER2, PTGER3, PTGER4		0.00, 0.00	0.99	0.23	27.89	0	0	-85.19	0	0	0	31.21	NaN	0
BRD-K55055802	CP	BRD-K55055802	membrane integrity inhibitor, membrane permeability inhibitor	GABRA1, ADRA2B, GABRA2, GABRA3, GABRA4, GABRA5, GABRA6, GABRB1, GABRB2, GABRB3, GABRD, GABRE, GABRG1, GABRG2, GABRG3, GABRP, GABRQ		0.00, 0.00	2.01	0.53	0	18.28	0	-89.87	0	NaN	0	0	NaN	0
BRD-K09485525	CP	GANT-61	GLI antagonist	DHH, IHH		0.00, 0.00	0.76	0.11	0	0	0	0	0	0	0	-16.98	0	0
BRD-K55591206	CP	epigallocatechin	AP inhibitor, aromatase inhibitor, bacterial efflux pump inhibitor, beta amyloid aggregation inhibitor, beta amyloid protein neurotoxicity inhibitor, beta secretase inhibitor, DNA gyrase inhibitor, dual specificity tyrosine-(Y)-phosphorylation regulated kinase inhibitor, enoyl-(acyl-carrier protein) reductase Fabl inhibitor, fatty acid synthase inhibitor, HCV inhibitor, indoleamine 2,3-dioxygenas…	FASN, APP, BACE1, CYP19A1, DYRK1A, ELANE, ENOX2, EP300, IDO1, KAT2B, KDR, MMP14, MMP2, PPARA, PREP, SLC5A1		0.00, 0.00	0.55	0.1	1.12	0	0	0	-46.29	0	64.89	0	NaN	0
BRD-K89626439	CP	sirolimus	mTOR inhibitor, CCR expression inhibitor, cell cycle inhibitor, proteasome inhibitor, protein kinase inhibitor, T cell inhibitor	MTOR, FKBP1A, CCR5, FGF2	MTOR inhibitor	0.00, 0.00	1.99	0.56	0	0	68.61	0	0	0	0	0	NaN	0
BRD-K51066026	CP	aminoindazole	ionophore			0.00, 0.00	0.99	0.36	0	-44.32	0	0	0	0	0	-48.24	0	0
BRD-K72238567	CP	fludarabine	DNA synthesis inhibitor, DNA repair enzyme inhibitor, purine antagonist, ribonucleotide reductase inhibitor	ADA, DCK, POLA1, RRM1, RRM2		0.00, 0.00	3.44	1	0	NaN	0	0	0	0	0	0	NaN	0
BRD-A00520476	CP	otenzepad	acetylcholine receptor antagonist			0.00, 0.00	1.58	0.58	0	0	0	0	0	NaN	0	0	NaN	0
BRD-A61858259	CP	CAY-10415	insulin sensitizer	INS	PPAR receptor agonist	0.00, 0.00	0.77	0.24	-80.47	0	0	0	-57.64	0	0	0	NaN	0
BRD-K15107389	CP	BRD-K15107389	ribosomal protein inhibitor	RPS6KA1, RPS6KA2, RPS6KA3		0.00, 0.00	1.64	0.42	0	-22.83	0	0	0	0	89.42	0	-29.46	0
BRD-A47706533	CP	L-BSO	╬│-glutamylcysteine synthetase inhibitor	GCLM		1.43, 1.43	0.6	0.16	0	0	0	0	0	0	0	0	0	0
BRD-K14550461	CP	doxercalciferol	vitamin D receptor agonist	VDR	Vitamin D receptor agonist	0.00, 0.00	1.52	0.33	0	0	0	0	0	0	0	-27.57	NaN	0
BRD-K49328571	CP	dasatinib	KIT inhibitor, src inhibitor, Bcr-Abl kinase inhibitor, ephrin receptor inhibitor, PDGFR tyrosine kinase receptor inhibitor, yes kinase inhibitor, Abl kinase inhibitor, Bruton's tyrosine kinase (BTK) inhibitor, discoidin domain containing receptor Inhibitor, lymphocyte specific tyrosine kinase inhibitor, tyrosine kinase inhibitor	ABL1, FYN, LCK, SRC, KIT, YES1, BCR, EPHA2, LYN, PDGFRB, ABL2, BTK, DDR1, DDR2, PDGFRA, STAT5B	SRC inhibitor	2.86, 1.43	1.44	0.53	0	0	-58.4	0	0	0	51.54	0	85.8	0
BRD-K79090631	CP	CGP-60474	CDK inhibitor, PKC inhibitor	CDK1, CDK2		0.00, 0.00	3.5	1.24	0	0	0	0	0	0	0	0	0	0
BRD-K13390322	CP	AT-7519	CDK inhibitor, cell cycle inhibitor	CDK2, CDK5, CDK1, CDK4, CDK6, CDK9	CDK inhibitor	0.00, 0.00	2.49	0.85	0	0	0	0	0	-50.02	0	0	0	0
BRD-K71427192	CP	BRD-K71427192	XIAP inhibitor	XIAP		1.43, 1.43	1.17	0.19	0	0	0	76.1	0	0	88.59	-20.78	0	0
BRD-A77050075	CP	heraclenol	furocoumarin compound with antiproliferative activity at G2/M phase			0.00, 0.00	1.02	0.3	0	0	0	0	0	0	0	0	0	0
BRD-K97951054	CP	BRD-K97951054	Aurora kinase inhibitor, Pim kinase inhibitor, VEGFR inhibitor	AURKB, KDR, PIM1		3.17, 0.00	1.41	0.43	0	-32.88	0	-32.82	61.58	0	0	0	NaN	0
BRD-K21971034	CP	OM-137	Aurora kinase inhibitor		Aurora kinase inhibitor	0.00, 0.00	0.95	0.15	25	0	0	0	0	0	0	0	NaN	0
BRD-K47761761	CP	PD-168077	dopamine receptor agonist	DRD2, DRD4		0.00, 0.00	1.06	0.2	0	0	0	0	64.78	0	-97.57	0	NaN	0
BRD-K18855837	CP	varenicline	acetylcholine receptor partial agonist	CHRNA4, CHRNA3, CHRNA6, CHRNA7, CHRNB2		3.17, 1.59	1.34	0.34	83.71	37.63	-40.27	0	0	0	0	0	NaN	0
BRD-K49810818	CP	sorafenib	RAF inhibitor, FLT3 inhibitor, KIT inhibitor, PDGFR tyrosine kinase receptor inhibitor, RET tyrosine kinase inhibitor, VEGFR inhibitor, angiogenesis inhibitor, VEGFR antagonist	RET, BRAF, FLT3, KDR, RAF1, FLT1, FLT4, KIT, DDR2, FGFR1, PDGFRB, CYP2B6, CYP2C8, CYP3A5, PDGFB, SLCO1B3	FLT3 inhibitor, PDGFR/KIT inhibitor, RAF inhibitor, VEGFR inhibitor	0.00, 0.00	1.83	0.52	0	0	0	0	62.34	-78.66	0	0	0	0
BRD-M07438658	CP	lapatinib	EGFR inhibitor, EGFR antagonist, epidermal growth factor receptor (EGFR) inhibitor, receptor tyrosine protein kinase inhibitor, tyrosine kinase inhibitor	EGFR, ERBB2, CYP3A5		0.00, 0.00	0.85	0.32	0	0	0	0	0	0	0	0	NaN	0
BRD-K05926469	CP	lenalidomide	angiogenesis inhibitor, cereblon inhibitor, tumor apoptosis inducer, tumor necrosis factor production inhibitor, tumor necrosis factor receptor antagonist	CRBN, TNF, CDH5, PTGS2, TNFSF11		0.00, 0.00	1.3	0.36	0	0	0	10.74	0	0	0	0	0	0
BRD-K24681473	CP	YM-155	survivin inhibitor, XIAP expression inhibitor	BIRC5		0.00, 0.00	2.3	0.64	0	0	0	0	0	0	0	0	0	0
BRD-K82164249	CP	andarine	androgen receptor modulator	AR	Androgen receptor modulator	0.00, 0.00	1.08	0.3	0	-58.68	-19.42	0	0	0	44.81	31.9	0	0
BRD-K61192372	CP	capecitabine	dihydropyrimidine dehydrogenase inhibitor, DNA synthesis inhibitor, pyrimidine antagonist, RNA synthesis inhibitor, thymidylate synthase inhibitor	TYMS, DPYD	Thymidylate synthase inhibitor	0.00, 0.00	1.72	0.45	0	0	0	-56.27	0	0	0	17.71	0	0
BRD-K16621777	CP	enobosarm	androgen receptor modulator, androgen receptor agonist	AR	Androgen receptor modulator, Progesterone receptor antagonist	0.00, 0.00	0.81	0.18	0	0	0	0	53.76	0	0	0	0	0
BRD-K51967704	CP	BIIB021	HSP inhibitor	AOX1, HSP90AA1	HSP inhibitor	0.00, 0.00	1.28	0.52	0	0	-60.94	0	0	0	0	0	0	0
BRD-K17210248	CP	daunorubicin	RNA synthesis inhibitor, topoisomerase inhibitor, DNA synthesis inhibitor, radical formation stimulant	TOP2A, TOP2B		0.00, 0.00	2.84	1.1	0	0	0	0	0	0	0	0	0	0
BRD-K11636097	CP	JNJ-7706621	CDK inhibitor, Aurora kinase inhibitor	CDK1, CDK2, AURKA, AURKB	CDK inhibitor	0.00, 0.00	4.5	1.56	0	0	0	0	0	0	0	0	0	0
BRD-A25569250	CP	KI-16425	lysophosphatidic acid receptor antagonist	LPAR1, LPAR3		0.00, 0.00	1.16	0.22	0	0	0	0	0	0	0	72.25	0	0
BRD-K64785675	CP	TG100-115	PI3K inhibitor	PIK3CG, PIK3CA, PIK3CB, PIK3CD		0.00, 0.00	1.3	0.34	0	0	0	-22.29	-72.87	0	0	0	0	0
BRD-K05658747	CP	raltegravir	HIV integrase inhibitor			0.00, 0.00	0.99	0.31	55.05	0	0	0	0	-85.87	-49.38	0	0	0
BRD-A59985574	CP	topotecan	topoisomerase inhibitor	TOP1, TOP1MT	Topoisomerase inhibitor	0.00, 0.00	3.25	0.84	0	0	0	0	0	0	0	0	NaN	0
BRD-A39172021	CP	ampiroxicam	cyclooxygenase inhibitor	PTGS1, PTGS2		0.00, 0.00	1.59	0.52	0	49.28	0	-90.37	0	NaN	0	0	NaN	0
BRD-K52172416	CP	anastrozole	aromatase inhibitor	CYP19A1		0.00, 0.00	1.05	0.39	0	0	84.68	19.04	0	0	0	-3.66	0	0
BRD-A17448384	CP	beclometasone	glucocorticoid receptor agonist, corticosteroid hormone receptor agonist, immunosuppressant	NR3C1, CYP3A5, GPR97, SERPINA6	Glucocorticoid receptor agonist	0.00, 0.00	1.57	0.56	0	0	0	0	0	84.59	0	0	-72.44	0
BRD-K52735702	CP	cefdinir	cell wall synthesis inhibitor	MPO	Bacterial cell wall synthesis inhibitor	1.43, 0.00	1.6	0.41	0	0	0	39.66	0	0	0	0	0	0
BRD-K04993501	CP	cefixime	cell wall synthesis inhibitor		Bacterial cell wall synthesis inhibitor	0.00, 0.00	1.49	0.43	0	0	0	-76.74	0	0	0	0	0	0
BRD-K86595100	CP	chlordiazepoxide	GABA benzodiazepine site receptor agonist	GABRA1, GABRA2, GABRA3, GABRA4, GABRA5, GABRA6, GABRB1, GABRB2, GABRB3, GABRD, GABRE, GABRG1, GABRG2, GABRG3, GABRP, GABRQ		0.00, 0.00	1.38	0.41	0	0	0	-30.25	0	0	0	0	-78.67	0
BRD-K85518562	CP	cilastatin	dehydropeptidase inhibitor	DPEP1		0.00, 0.00	1.33	0.33	0	0	0	-84.09	44.31	NaN	0	0	NaN	0
BRD-K73589401	CP	corticosterone	mineralocorticoid receptor agonist	HSD11B1, NR3C2, NCOA1		0.00, 0.00	1.63	0.55	0	0	0	0	0	0	0	0	74.98	0
BRD-K70578146	CP	dactinomycin	DNA directed RNA polymerase inhibitor, nucleic acid syntheis inhibitor, protein synthesis inhibitor	POLR2A		0.00, 0.00	2.8	0.84	-32.37	0	0	0	0	0	0	0	0	0
BRD-K39462424	CP	dexchlorpheniramine	histamine receptor antagonist			0.00, 0.00	1.17	0.39	0	0	0	0	0	0	88.89	-52.21	0	0
BRD-K63265447	CP	docetaxel	tubulin inhibitor, microtubule depolymerization inhibitor, microtubule stabilizing agent, microtubule stimulant, taxane	TUBB, BCL2, MAP2, MAP4, MAPT, NR1I2, TUBB1	Tubulin inhibitor	0.00, 0.00	1.02	0.39	0	0	0	0	0	NaN	0	0	NaN	0
BRD-K28029915	CP	dolasetron	serotonin receptor antagonist	HTR3A		0.00, 0.00	1.38	0.42	0	0	0	10.44	0	0	65.41	-12.61	0	0
BRD-K99447003	CP	enalaprilat	angiotensin converting enzyme inhibitor	ACE		0.00, 0.00	1.8	0.55	0	0	0	49.15	0	NaN	0	0	NaN	0
BRD-K42260897	CP	ezetimibe	cholesterol absorption inhibitor, Niemann-Pick C1-like 1 protein antagonist, liver bile acid transporter inhibitor, Niemann-Pick C1-like 1 protein inhibitior	NPC1L1, ANPEP, SOAT1		0.00, 0.00	1.59	0.44	0	0	85.66	0	0	NaN	0	0	NaN	0
BRD-K84566043	CP	fenpiverinium	acetylcholine receptor antagonist			3.57, 1.79	1.18	0.35	0	0	0	92.39	0	NaN	0	0	NaN	0
BRD-A79903587	CP	tegafur	DNA synthesis inhibitor, thymidylate synthase inhibitor	TYMS		0.00, 0.00	0.58	0.2	0	0	0	65.11	0	NaN	0	0	NaN	0
BRD-K33312228	CP	halometasone	cytochrome P450 inhibitor, glucocorticoid receptor agonist, immunosuppressant	NR3C1	Glucocorticoid receptor agonist	0.00, 0.00	1.69	0.53	0	0	30.37	-29.37	0	NaN	0	0	NaN	0
BRD-A24643465	CP	homoharringtonine	apoptosis stimulant, protein synthesis inhibitor	RPL3		0.00, 0.00	2.46	0.69	0	0	0	56.53	0	-60.79	51.09	0	0	0
BRD-K69650333	CP	idarubicin	topoisomerase inhibitor, radical formation stimulant, RNA synthesis inhibitor	TOP2A	Topoisomerase inhibitor	0.00, 0.00	2.64	0.69	0	0	0	0	0	NaN	0	0	NaN	0
BRD-K30097969	CP	pitavastatin	HMGCR inhibitor, apolipoprotein expression enhancer, osteopontin expression inhibitor	HMGCR, APOA1, CYP2C8	HMGCR inhibitor	0.00, 0.00	2.19	0.43	0	45.49	0	-20.67	0	0	0	0	0	0
BRD-A11990600	CP	lorazepam	chloride channel agonist, GABA benzodiazepine site receptor agonist, GABA receptor agonist, potassium channel agonist	GABRA1, GABRA2, GABRA3, GABRA5, GABRA4, GABRA6, GABRB1, GABRB2, GABRB3, GABRD, GABRE, GABRG1, GABRG2, GABRG3, GABRP, GABRQ, TSPO	Benzodiazepine receptor agonist	0.00, 0.00	1.08	0.33	0	0	0	0	0	NaN	0	0	NaN	0
BRD-K99615199	CP	medroxyprogesterone	progesterone receptor agonist	PGR, ESR1		0.00, 0.00	1.18	0.4	0	0	0	0	0	44.17	0	-62.82	-31.23	0
BRD-K88679075	CP	methandriol	androgenic horomone		Androgen receptor modulator	0.00, 0.00	2.1	0.76	0	0	0	0	0	NaN	0	0	NaN	0
BRD-A39052811	CP	mosapride	serotonin receptor agonist, serotonin receptor antagonist	HTR4, HTR3A		0.00, 0.00	2.3	0.74	0	0	0	-5.81	37.25	0	0	0	0	0
BRD-K44353683	CP	nateglinide	insulin secretagogue, ATP-sensitive potassium channel antagonist, meglitinide, sulphonylurea receptor activator	ABCC8, KCNJ11, CYP3A4, INS, KCNJ10, PPARG		0.00, 0.00	1.57	0.31	0	0	0	0	0	NaN	0	0	NaN	0
BRD-A24891640	CP	nimodipine	calcium channel blocker, L-type calcium channel blocker	CACNA1C, NR3C2, AHR, CACNA1D, CACNA1F, CACNA1S, CACNB1, CACNB2, CACNB3, CACNB4, CFTR		0.00, 0.00	1	0.25	0	0	-93.88	37.56	0	0	0	-24.57	0	0
BRD-A24543851	CP	nornicotine	acetylcholine receptor agonist			1.79, 0.00	0.83	0.2	0	0	0	0	0	NaN	0	32.24	NaN	0
BRD-K66412701	CP	pazufloxacin	topoisomerase inhibitor			0.00, 0.00	1.58	0.75	-53.03	0	0	0	0	NaN	0	0	NaN	0
BRD-K43236057	CP	piceid	glucosidase inhibitor, ICAM1 expression inhibitor, VCAM expression inhibitor, xanthine oxidase inhibitor	GAA, XDH		0.00, 0.00	0.99	0.28	0	0	0	0	0	NaN	0	69.21	NaN	0
BRD-A56245458	CP	reichstein	androgen receptor antagonist	AR		0.00, 0.00	1.27	0.35	0	0	0	60.5	0	-82.14	0	0	0	0
BRD-A27489425	CP	rolitetracycline	antibiotic			0.00, 0.00	1.91	0.49	0	0	0	0	0	0	0	0	0	0
BRD-K10467831	CP	tibolone	estrogen receptor agonist, androgen receptor agonist, progesterone receptor agonist, selective estrogen receptor modulator (SERM), steryl sulfatase inhibitor	AR, ESR1, PGR, STS	Androgen receptor modulator	0.00, 0.00	1.91	0.58	0	43.71	0	0	0	0	0	-53.71	0	0
BRD-K89125793	CP	tinidazole	anti-protozoal			0.00, 0.00	0.77	0.15	-6.56	0	0	0	0	0	0	8.2	-35.69	0
BRD-K55696337	CP	topotecan	topoisomerase inhibitor	TOP1, TOP1MT		0.00, 0.00	2.99	0.69	0	0	0	-26.44	0	NaN	0	59.55	NaN	0
BRD-A60245366	CP	AS-601245	JNK inhibitor	GSK3B, MAPK10, MAPK8, MAPK9, PIM1		0.00, 0.00	1.81	0.65	0	0	0	0	0	0	0	0	0	0
BRD-K19220233	CP	JNK-9L	JNK inhibitor	MAPK8		0.00, 0.00	1.32	0.67	0	0	0	0	68.93	0	0	0	0	0
BRD-K24859147	CP	KIN001-242	protein kinase inhiibor	RPS6KA3		0.00, 0.00	0.97	0.26	-25.08	-21.35	0	0	0	0	0	0	0	0
BRD-K38615104	CP	A-443644	AKT inhibitor	AKT1, AKT2, AKT3, CDC42BPB, GSK3B, PHKG1, PKIA, PRKACA		0.00, 0.00	2.41	0.84	0	0	0	0	0	0	0	0	0	0
BRD-K40175214	CP	torin-1	mTOR inhibitor, PI3K inhibitor	MTOR, PIK3CA	MTOR inhibitor, PI3K inhibitor	0.00, 0.00	1.67	0.61	-44.18	-28.54	0	0	0	0	0	0	0	0
BRD-U33728988	CP	QL-X-138	mTOR inhibitor	BTK, JAK3, MKNK2, MTOR, PRKDC	MTOR inhibitor	0.00, 0.00	1.47	0.68	-26.77	0	69.55	0	0	0	0	31.37	0	0
BRD-U51951544	CP	ZG-10	JNK inhibitor	MAPK8		0.00, 0.00	1.19	0.61	0	0	53.78	0	0	0	0	0	0	0
BRD-K14681867	CP	somatostatin	somatostatin receptor agonist, growth hormone receptor antagonist, growth hormone release inhibitor, somatostatin receptor ligand	SSTR1, SSTR2, SSTR3, SSTR4, SSTR5, GH1, GHR, OPRD1, OPRM1		0.00, 0.00	0.93	0.34	28.33	0	0	0	50.32	0	0	0	0	0
BRD-K88551539	CP	CAY-10585	hypoxia inducible factor inhibitor	HIF1A		0.00, 0.00	1.76	0.75	0	17.14	0	0	0	0	-86.42	0	0	0
BRD-K22631935	CP	neurodazine	neurogenesis of non-pluripotent C2C12 myoblast inducer			1.43, 0.00	1.91	0.64	0	0	0	0	0	0	-94.73	79.99	0	0
BRD-A80574334	CP	oxalomalic-acid	isocitrate dehydrogenase inhibitor	ACO1, IDH1		0.00, 0.00	1.95	0.58	0	-65.4	0	0	0	0	-87.84	0	0	0
BRD-A11702965	CP	chromomycin-a3	DNA binding			1.43, 0.00	1.43	0.64	0	0	0	0	0	0	0	0	0	0
BRD-A52193669	CP	withaferin-a	acetylcholinesterase inhibitor, butyrylcholinesterase inhibitors, IKK inhibitor, NFkB pathway inhibitor, PKC inhibitor	ACHE, BCHE, IKBKB	IKK inhibitor	1.43, 1.43	1.85	0.4	0	0	23.04	0	0	0	0	-16.26	45.42	0
BRD-A80960055	CP	celastrol	anti-inflammatory agent, antioxidant, HSP90 Inhibitor, NFKB pathway inhibitor, topoisomerase inhibitor	IL1B, TNF	Topoisomerase inhibitor	0.00, 0.00	1.88	0.49	0	0	0	0	0	65.24	0	0	0	0
BRD-K39944607	CP	ochratoxin-a	phenylalanyl tRNA synthetase inhibitor	SLC22A6		4.29, 2.86	1.39	0.57	0	0	0	-73.88	0	0	0	0	0	0
BRD-K91701654	CP	U-0126	MEK inhibitor, JAK inhibitor, MAP kinase inhibitor	AKT1, CHEK1, GSK3B, JAK2, LCK, MAP2K1, MAP2K2, MAP2K7, MAPK1, MAPK11, MAPK12, MAPK14, MAPK8, PRKCA, RAF1, ROCK1, RPS6KB1, SGK1		0.00, 0.00	1.67	0.53	-16.94	0	0	0	0	0	0	67.73	-53.06	0
BRD-A84327315	CP	calcitriol	vitamin D receptor agonist, hypercalcaemic agent	VDR, CYP3A5	Vitamin D receptor agonist	0.00, 0.00	0.84	0.27	0	0	0	0	0	0	0	0	0	0
BRD-A01317026	CP	7,8-dihydro-L-biopterin	dihydroneopterin aldolase inhibitor	NOS2, TPH1		2.86, 0.00	0.86	0.26	0	0	-59.73	0	0	0	0	0	91.91	0
BRD-K84937637	CP	sirolimus	mTOR inhibitor, CCR expression inhibitor, cell cycle inhibitor, proteasome inhibitor, protein kinase inhibitor, T cell inhibitor	MTOR, FKBP1A, CCR5, FGF2		1.43, 0.00	1.08	0.47	98.25	0	41.14	0	-25.16	0	0	0	0	0
BRD-A52886023	CP	antimycin-a	antibiotic, electron transfer inhibitor	CYCS		0.00, 0.00	1.01	0.33	0	0	0	0	0	-74.06	0	13.38	-63.34	0
BRD-K57926513	CP	tyrphostin-AG-1295	FLT3 inhibitor, PDGFR tyrosine kinase receptor inhibitor	FLT3, KDR, PDGFRA, PDGFRB		0.00, 0.00	1.66	0.44	-39.85	0	0	0	0	-57.18	0	0	0	0
BRD-A50454580	CP	PD-0325901	MEK inhibitor, MAP kinase inhibitor, protein kinase inhibitor	MAP2K1, MAP2K2		0.00, 0.00	1.5	0.58	0	0	0	29.6	0	0	0	0	0	0
BRD-K73982490	CP	BI-78D3	JNK inhibitor	MAPK8		0.00, 0.00	1.74	0.51	0	46.51	0	0	0	0	-82.86	0	64.37	0
BRD-K22429181	CP	retinol	RAR receptor binder	ALDH1A1, ALDH1A2, ALDH1A3, DHRS3, DHRS4, LRAT, NR2C2, RBP1, RBP3, RDH11, RDH12, RDH13, RDH14, RDH5, RDH8, RETSAT, RHO, RLBP1, RXRA, RXRB, RXRG		4.29, 1.43	1.42	0.49	0	0	0	0	0	86.46	0	0	0	0
BRD-K13927029	CP	retinol	RAR receptor binder	ALDH1A1, ALDH1A2, ALDH1A3, DHRS3, DHRS4, LRAT, NR2C2, RBP1, RBP3, RDH11, RDH12, RDH13, RDH14, RDH5, RDH8, RETSAT, RHO, RLBP1, RXRA, RXRB, RXRG		0.00, 0.00	1.06	0.43	0	-66.92	72.55	0	-51.69	0	0	0	0	0
BRD-K43164539	CP	cholic-acid	ferrochelatase inhibitor, unidentified pharmacological activity	CES1, FECH, PLA2G1B, ADH1C, COX4I1, COX5A, COX5B, COX6A2, COX6B1, COX6C, COX7A1, COX7B, COX7C, COX8A, ESRRG, FABP6, GPBAR1, MT-CO1, MT-CO2, MT-CO3	Bile acid	0.00, 0.00	1.4	0.41	0	0	-90.34	0	0	0	0	0	0	0
BRD-K33572481	CP	taurodeoxycholic-acid	bile acid		Bile acid	1.43, 0.00	1.15	0.38	0	0	37.12	0	0	73.08	0	0	0	0
BRD-K20986251	CP	lithocholic-acid	FXR antagonist, MDM inhibitor, PXR ligand, tyrosine phosphatase inhibitor, vitamin D receptor ligand	NR1I2, VDR, GPBAR1, MDM2, MDM4, NR1H4, PTPN1	Bile acid, FXR antagonist, Vitamin D receptor agonist	0.00, 0.00	1.42	0.32	0	0	0	0	0	0	0	0	0	0
BRD-K24656285	CP	farnesol	amine oxidase B inhibitor, FXR agonist	MAOB, MVK, NR1H4		0.00, 0.00	2.13	0.48	0	0	0	0	0	0	0	-59.04	0	0
BRD-U66370498	CP	androstanol	constitutive androstane receptor (CAR) inhibitor	NR1I3		0.00, 0.00	0.99	0.4	0	0	0	0	0	0	-62.05	0	0	0
BRD-K43880410	CP	pregnenolone	acetylcholine release enhancer, dopamine release enhancer, GABA receptor negative allosteric modulator, glutamate receptor modulator, progesterone receptor agonist, steroid hormone inhibitor of CYP17A1 and SULT2B1	CYP17A1, PGR, SULT2B1		0.00, 0.00	1.89	0.58	0	0	0	0	0	0	0	-85.65	0	0
BRD-A77118605	CP	BML-ST330	phospholipase inhibitor, DNA inhibitor, RNA synthesis inhibitor			0.00, 0.00	0.82	0.33	0	29.44	0	0	0	0	0	0	0	0
BRD-K35128472	CP	2-aminopurine	serine/threonine protein kinase inhibitor			0.00, 0.00	1.43	0.39	0	0	-77.64	-42.07	0	0	0	0	0	0
BRD-K77625572	CP	etomoxir	carnitine palmitoyltransferase inhibitor, carnitine O-palmitoyltransferase inhibitor, fatty acid oxidation inhibitor	CPT1A, CPT1B		1.43, 0.00	0.9	0.38	0	64.35	0	0	-88.85	0	0	0	0	0
BRD-K85985071	CP	ellipticine	topoisomerase inhibitor, DNA intercalating drug	TOP2A, TOP2B	Topoisomerase inhibitor	0.00, 0.00	1.99	0.44	0	46.55	0	0	0	0	0	0	0	0
BRD-A55756846	CP	H-7	PKA inhibitor	PKIA, PRKACA, PRKAR1A	PKA inhibitor	0.00, 0.00	1.09	0.32	0	-16.58	-49.03	0	0	0	0	0	0	0
BRD-K70549064	CP	staurosporine	PKC inhibitor, AKT inhibitor, BMX inhibitor, CDK inhibitor, CHK inhibitor, G protein coupled receptor agonist, glycogen synthase kinase inhibitor, leucine rich repeat kinase inhibitor, ribosomal protein inhibitor, sodium/hydrogen exchanger inhibitor	CDK2, GSK3B, CAMK2B, CDK1, CDK5, CHEK1, CHRM1, CHRM2, CHRM4, CSK, DAPK1, GPR35, IKBKB, ITK, LCK, LRRK2, MAP2K4, MAP2K6, MAPKAPK2, PAK2, PDPK1, PHKG2, PIK3CG, PIM1, PKN1, PRKACB, PRKCI, PRKCQ, RPS6KA1, STK3, SYK, TNIK, ZAP70		0.00, 0.00	3.22	0.84	0	0	0	0	0	0	0	0	0	0
BRD-K47943470	CP	tyrphostin-51	EGFR inhibitor			0.00, 0.00	1.35	0.39	0	0	0	0	0	-53.68	0	0	0	0
BRD-K32710582	CP	EI-247	insulin growth factor receptor inhibitor	INSR		0.00, 0.00	1.22	0.3	0	0	60.83	0	59.29	0	0	0	0	0
BRD-K67506692	CP	tyrphostin-AG-126	ERK1 and ERK2 phosphorylation inhibitor, tyrosine kinase inhibitor			0.00, 0.00	1.78	0.4	0	77.67	0	24.46	0	0	0	0	0	0
BRD-K99291625	CP	SB-203580	p38 MAPK inhibitor, calcium channel activator, interleukin inhibitor, stress activated protein kinase inhibitor	MAPK14, MAPK1, MAPK11, AKT1, ALOX5, CHEK1, CYP2D6, CYP3A4, GAK, GSK3B, LCK, MAPK10, MAPK12, MAPK8, MAPK9, PRKCA, RAF1, RIPK2, ROCK1, RPS6KB1, SGK1, SRC, TNF	P38 MAPK inhibitor	0.00, 0.00	1.74	0.34	0	0	0	0	0	34.74	0	17.84	0	0
BRD-A18497530	CP	5-iodotubercidin	adenosine kinase inhibitor, nucleoside transporter inhibitor	MAPK3, ADK, CSNK1G2, GSG2, LRRK2		0.00, 0.00	4.91	1.55	0	0	0	0	0	0	0	0	0	0
BRD-A11706664	CP	triciribine	AKT inhibitor	AKT1, AKT2, AKT3		1.43, 1.43	0.97	0.24	-18.93	68.69	0	0	0	0	35.43	0	0	0
BRD-K50720187	CP	flupirtine	glutamate receptor antagonist, apoptosis inhibitor, opioid receptor agonist, potassium channel agonist	KCNQ2, ADRA2A, KCNQ1, KCNQ3		0.00, 0.00	1.9	0.58	-81.12	-62.23	0	0	0	0	0	0	0	0
BRD-K75181824	CP	acetyl-geranygeranyl-cysteine	inhibitor of methyl esterification of geranylgeranylated proteins			0.00, 0.00	1.1	0.38	0	0	-94.56	0	0	0	0	0	0	0
BRD-K62012036	CP	acitretin	retinoid receptor agonist, microbial collagenase inhibitor, protein synthesis inhibitor	RARA, RARB, RARG, RBP1, RXRA, RXRB, RXRG, STAT3	Retinoid receptor agonist	0.00, 0.00	1.64	0.48	37.19	0	0	0	0	-89.17	0	-80.46	0	0
BRD-A96799240	CP	4-hydroxyretinoic-acid	retinoic acid metabolite			0.00, 0.00	1.15	0.31	0	24.96	0	85.24	0	0	0	-57.4	-78.51	0
BRD-K37846922	CP	3,3'-diindolylmethane	androgen receptor antagonist, aryl hydrocarbon receptor agonist, beta glucuronidase inhibitor, CHK inhibitor, cytochrome P450 activator, indoleamine 2,3-dioxygenase inhibitor	AHR, AR, CYP1A2, GUSB, IDO1		0.00, 0.00	1.33	0.39	0	0	0	-9.99	0	0	14.71	0	-70.31	0
BRD-A36707673	CP	hydroxycholesterol	LXR agonist, ABC transporter expression enhancer, alpha secretase activator, beta secretase inhibitor, glutamate receptor modulator	ABCA1, NR1H2, NR1H3		0.00, 0.00	0.92	0.36	0	0	-92.87	-32.78	0	0	0	67.49	0	0
BRD-K61480498	CP	epoxycholesterol	LXR agonist	NR1H2, NR1H3		0.00, 0.00	1.11	0.42	0	0	-95.48	0	0	0	0	0	0	0
BRD-K47539947	CP	tetradecylthioacetic-acid	lipid peroxidase inhibitor			1.43, 0.00	0.93	0.4	-60.03	0	0	0	0	0	94.98	0	0	0
BRD-K86465814	CP	HO-013	PPAR receptor agonist	PPARG	PPAR receptor agonist	0.00, 0.00	1.1	0.34	0	0	68.52	-27.13	0	0	-94.08	0	0	0
BRD-K81528515	CP	nilotinib	Bcr-Abl kinase inhibitor, Abl kinase inhibitor, discoidin domain containing receptor inhibitor, KIT inhibitor, PDGFR tyrosine kinase receptor inhibitor	ABL1, KIT, BCR, CYP2B6, CYP2C8, DDR1, DDR2, PDGFRA	FLT3 inhibitor	0.00, 0.00	0.6	0.17	21.89	0	0	0	0	0	-45.49	0	0	0
BRD-K99545815	CP	PF-562271	focal adhesion kinase inhibitor, angiogenesis inhibitor, apoptosis stimulant	PTK2, PTK2B		0.00, 0.00	2.69	1.02	0	NaN	66.46	0	0	0	0	0	0	0
BRD-K13566078	CP	BMS-345541	IKK inhibitor	IKBKB, CHUK		0.00, 0.00	0.9	0.55	0	0	0	0	0	0	0	0	0	0
BRD-K01253243	CP	SB-590885	RAF inhibitor	BRAF	RAF inhibitor	0.00, 0.00	0.9	0.41	0	0	0	0	-92.19	0	0	0	0	0
BRD-K64800655	CP	PHA-793887	CDK inhibitor	CDK1, CDK2, CDK4, CDK5, CCND1, CCNE1, CDK7, CDK9	CDK inhibitor	0.00, 0.00	1.55	0.68	0	0	0	0	0	0	0	0	0	0
BRD-K82091397	CP	SB-239063	p38 MAPK inhibitor, interleukin inhibitor, tumor necrosis factor production inhibitor	MAPK11, MAPK14, PTGS2, TNF	P38 MAPK inhibitor	0.00, 0.00	0.83	0.35	0	-28.38	0	0	0	0	0	0	0	0
BRD-K70401845	CP	erlotinib	EGFR inhibitor, epidermal growth factor receptor (EGFR) inhibitor, tyrosine kinase inhibitor	EGFR, NR1I2	EGFR inhibitor	0.00, 0.00	1.18	0.4	0	0	0	-75.31	0	0	31.88	0	0	0
BRD-K19687926	CP	lapatinib	EGFR inhibitor, EGFR antagonist, epidermal growth factor receptor (EGFR) inhibitor, receptor tyrosine protein kinase inhibitor, tyrosine kinase inhibitor	EGFR, ERBB2, CYP3A5		1.43, 1.43	1.16	0.26	0	0	63.63	0	0	79.7	0	0	0	0
BRD-K98372770	CP	L-2167	PPAR receptor agonist	PPARD		0.00, 0.00	1.02	0.34	0	0	0	0	0	0	0	0	0	0
BRD-K67258146	CP	BRD-K67258146	mannose-6-phosphate isomerate inhibitor			0.00, 0.00	1.51	0.43	0	0	67.79	0	0	0	-87.55	55.51	-66.75	0
BRD-K83794624	CP	pirarubicin	topoisomerase inhibitor	TOP2A	Topoisomerase inhibitor	0.00, 0.00	3.16	0.95	0	0	0	0	0	0	0	31.88	0	0
BRD-K93331255	CP	lypressin	vasopressin receptor agonist	AVPR1A, AVPR1B, AVPR2		0.00, 0.00	0.77	0.24	0	0	0	0	0	0	-97.14	0	0	0
BRD-K99749624	CP	linifanib	PDGFR tyrosine kinase receptor inhibitor, VEGFR inhibitor, angiogenesis inhibitor, colony stimulating factor receptor antagonist, colony stimulating factor receptor inhibitor, FLT3 inhibitor, macrophage colony stimulating factor antagonist, MAP kinase inhibitor, PARP inhibitor, receptor tyrosine kinase inhibitor, STAT inhibitor, VEGFR antagonist	CSF1R, KDR, PDGFRB, FLT1, FLT3, FLT4, CSF1, KIT, PDGFRA, RET, TEK		0.00, 0.00	1.02	0.49	0	0	75.11	0	0	0	0	0	0	0
BRD-K99964838	CP	bosutinib	src inhibitor, Abl kinase inhibitor, Bcr-Abl kinase inhibitor, apoptosis stimulant, STAT inhibitor	ABL1, SRC, BCR, CAMK2G, LYN, CAMK1D, CDK2, FRK, FYN, HCK, MAP2K1, MAP2K2, MAP3K2, MAP4K5, STK10, STK24, STK4, TNK2, TXK	SRC inhibitor	0.00, 0.00	1.28	0.45	10.39	-65.24	0	0	0	0	0	0	0	0
BRD-K74514084	CP	pazopanib	VEGFR inhibitor, KIT inhibitor, PDGFR tyrosine kinase receptor inhibitor, angiogenesis inhibitor, RAF inhibitor, tyrosine kinase inhibitor, VEGFR antagonist	KDR, KIT, FLT1, FLT4, PDGFRB, PDGFRA, BRAF, CSF1R, CYP2B6, CYP2C8, CYP2E1, DDR2, FGF1, FGFR1, FGFR3, ITK, SH2B3	PDGFR/KIT inhibitor, VEGFR inhibitor	0.00, 0.00	0.81	0.33	0	23.23	0	20.1	0	0	-30.97	0	0	0
BRD-K71035033	CP	masitinib	KIT inhibitor, PDGFR tyrosine kinase receptor inhibitor, src inhibitor, c-kit inhibitor, FGFR antagonist, FGFR inhibitor, tyrosine kinase inhibitor	KIT, FGFR3, LYN, PDGFRA, PDGFRB	PDGFR/KIT inhibitor	1.43, 0.00	0.8	0.24	0	0	0	0	0	0	-62.89	10.44	0	0
BRD-K02965346	CP	SU-11274	hepatocyte growth factor receptor inhibitor, tyrosine kinase inhibitor	MET		0.00, 0.00	1.42	0.56	0	0	-95.44	-14.56	0	0	0	0	0	0
BRD-K28428262	CP	brivanib	alcohol dehydrogenase inhibitor, FGFR inhibitor, fibroblast growth factor receptor (FGFR) inhibitor, vascular endothelial growth factor receptor (VEGFR) inhibitor, VEGFR inhibitor	FGFR1, KDR, FLT1, CYP3A4, FGFR2, FGFR3, FLT4, KCNH2	FGFR inhibitor	0.00, 0.00	0.83	0.31	-73.45	0	0	45.86	0	0	0	0	0	0
BRD-K13514097	CP	everolimus	mTOR inhibitor, angiogenesis inhibitor, cell cycle inhibitor, immunosuppressant, protein kinase inhibitor, rotamase inhibitor	MTOR, CYP3A5, FKBP1A		0.00, 0.00	1.93	0.51	0	0	0	25.28	0	0	0	0	0	0
BRD-K16485616	CP	mocetinostat	HDAC inhibitor, cell cycle inhibitor	HDAC1, HDAC2, HDAC3, HDAC11	HDAC inhibitor	0.00, 0.00	1.9	0.51	0	0	0	0	0	-97.26	0	0	0	0
BRD-A41692738	CP	TGX-221	PI3K inhibitor	PIK3CB, PIK3CD	PI3K inhibitor	0.00, 0.00	0.98	0.31	0	0	-26.78	0	0	0	0	0	0	0
BRD-M16762496	CP	PIK-75	DNA protein kinase inhibitor, P110 inhibitor, Phosphatidylinositol 3-kinase (PI3K) inhibitor, PI3K inhibitor	PIK3CA, PIK3CB, PIK3CD, PIK3CG, PRKDC	PI3K inhibitor	0.00, 0.00	1.86	0.69	0	0	0	0	0	0	0	0	0	0
BRD-K07265709	CP	razoxane	topoisomerase inhibitor, chelating agent	TOP2A, TOP2B		0.00, 0.00	0.93	0.33	-14.77	0	0	0	0	0	0	0	0	0
BRD-K73838513	CP	cinacalcet	calcimimetic that activates calcium-sensing receptors	CASR		1.43, 0.00	1.19	0.41	0	0	23.2	0	0	81.64	0	-44.45	0	0
BRD-K91900765	CP	VX-745	p38 MAPK inhibitor	MAPK14, MAPK11, MAPK12	P38 MAPK inhibitor	0.00, 0.00	0.86	0.3	0	0	0	0	0	0	0	0	0	0
BRD-K91696562	CP	orantinib	PDGFR tyrosine kinase receptor inhibitor, FGFR inhibitor, VEGFR inhibitor, angiogenesis inhibitor, apoptosis stimulant, Aurora kinase inhibitor, FGFR antagonist, fibroblast growth factor receptor (FGFR) antagonist, fibroblast growth factor receptor inhibitor, kinase insert domain receptor inhibitor, platelet-derived growth factor receptor (PDGFR) inhibitor, serine/threonine kinase inhibitor, vasc…	PDGFRB, AURKA, AURKB, KDR, EGFR, FGFR1, FGFR2, PDGFRA, TBK1	FGFR inhibitor	0.00, 0.00	0.91	0.41	0	0	0	0	0	0	0	0	0	0
BRD-K84639753	CP	safinamide	dopamine reuptake inhibitor, glutamate release inhibitor, monoamine oxidase inhibitor, calcium channel antagonist, calcium channel modulator, Sodium Channel Blockers, sodium channel blocker	MAOB, SLC6A3		1.43, 1.43	1.69	0.5	0	0	98.64	22.75	0	-86.8	0	0	0	0
BRD-K48722833	CP	iloperidone	dopamine receptor antagonist, serotonin receptor antagonist	DRD2, HTR2A, HTR1A, HTR6, HTR7, ADRA1A, ADRA2C, DRD1, DRD3, DRD4, HRH1		0.00, 0.00	1.19	0.39	-94.39	0	0	0	0	72.94	0	0	79.02	0
BRD-K54472332	CP	elvitegravir	HIV integrase inhibitor, HIV inhibitor			0.00, 0.00	1.1	0.33	0	-46.05	0	0	0	0	0	23	0	0
BRD-M72442222	CP	vicriviroc	CC chemokine receptor antagonist, CC chemokine receptor 5 (CCR5) antagonist	CCR5		0.00, 0.00	0.97	0.15	0	0	0	21.05	0	0	0	0	-75.31	0
BRD-K37130656	CP	rivaroxaban	coagulation factor inhibitor, coagulation inhibitor, serine protease inhibitor	F10, CYP2J2, CYP3A5		0.00, 0.00	0.91	0.38	0	0	0	38.2	0	0	0	0	0	0
BRD-K15891719	CP	tenofovir	reverse transcriptase inhibitor, nucleoside reverse transcriptase inhibitor, nucleotide reverse transcriptase inhibitor			0.00, 0.00	3.25	0.93	0	26.14	0	0	0	0	0	0	0	0
BRD-K25991148	CP	warfarin	cytochrome P450 inhibitor, vitamin inhibitor, vitamin K epoxide reductase inhibitor	VKORC1, CYP2C19, CYP2C8, CYP4F2		0.00, 0.00	1.11	0.39	0	24.54	-53.15	0	0	0	0	0	0	0
BRD-A03323675	CP	ritonavir	HIV protease inhibitor, cytochrome P450 inhibitor	CYP3A4, CYP1A2, CYP2B6, CYP2C19, CYP3A5, CYP3A7		0.00, 0.00	1.03	0.26	0	27.64	0	0	0	0	0	0	NaN	0
BRD-A14792000	CP	valsartan	angiotensin receptor antagonist	AGTR1		0.00, 0.00	1.47	0.63	0	0	0	-86.32	0	0	0	0	NaN	0
BRD-A14985772	CP	ascorbyl-palmitate	antioxidant			0.00, 0.00	1.15	0.44	0	0	0	0	0	0	44.04	0	0	0
BRD-A29731977	CP	17-hydroxyprogesterone-caproate	progesterone receptor agonist	CYP1A2, CYP2B6, CYP3A5, PGR	Progesterone receptor agonist	0.00, 0.00	0.8	0.18	41.77	0	0	0	0	0	0	0	0	0
BRD-A62890442	CP	3-methyl-GABA	GABA aminotransferase activator			0.00, 0.00	2.52	0.88	NaN	NaN	0	0	NaN	NaN	0	16.77	0	0
BRD-A87125127	CP	3-matida	glutamate receptor antagonist	GRM1		0.00, 0.00	1.87	0.6	NaN	NaN	0	0	NaN	NaN	0	36.23	0	0
BRD-K15519488	CP	CS-110266	dopamine receptor agonist	SLC6A3		0.00, 0.00	3.87	1.32	NaN	NaN	0	0	NaN	NaN	0	0	NaN	0
BRD-K17953061	CP	staurosporine	PKC inhibitor, AKT inhibitor, BMX inhibitor, CDK inhibitor, CHK inhibitor, G protein coupled receptor agonist, glycogen synthase kinase inhibitor, leucine rich repeat kinase inhibitor, ribosomal protein inhibitor, sodium/hydrogen exchanger inhibitor	CDK2, GSK3B, CAMK2B, CDK1, CDK5, CHEK1, CHRM1, CHRM2, CHRM4, CSK, DAPK1, GPR35, IKBKB, ITK, LCK, LRRK2, MAP2K4, MAP2K6, MAPKAPK2, PAK2, PDPK1, PHKG2, PIK3CG, PIM1, PKN1, PRKACB, PRKCI, PRKCQ, RPS6KA1, STK3, SYK, TNIK, ZAP70		0.00, 0.00	4.04	1.01	0	NaN	0	0	0	0	0	0	0	0
BRD-K60690191	CP	MPEP	glutamate receptor antagonist	GRM5, GRM1, GRM4		0.00, 0.00	1.56	0.49	NaN	NaN	0	0	NaN	NaN	-86.36	0	0	0
BRD-K63784565	CP	BRD-K63784565	beta amyloid synthesis inhibitor, topoisomerase inhibitor	TOP1		2.38, 0.00	1.88	0.51	NaN	NaN	0	0	NaN	NaN	0	42.21	0	0
BRD-K67977190	CP	eprosartan	angiotensin receptor antagonist	AGTR1		0.00, 0.00	1.65	0.47	-40.05	0	0	0	0	0	0	-58.76	NaN	0
BRD-K83636919	CP	entacapone	catechol O methyltransferase inhibitor	COMT		0.00, 0.00	1.48	0.48	0	41.58	0	0	0	0	0	0	NaN	0
BRD-K88701661	CP	dimercaptosuccinic-acid	chelating agent, DNA methyltransferase inhibitor	DNMT1	HIF activator	0.00, 0.00	1.56	0.5	NaN	NaN	0	0	NaN	NaN	0	0	-85.8	0
BRD-K90864987	CP	cobalt(II)-chloride	HSP agonist	HIF1A	HIF activator	0.00, 0.00	1.67	0.59	0	-36.23	-90.75	0	67.68	0	0	0	NaN	0
BRD-K98824517	CP	BRD-K98824517	tyrosine phosphatase inhibitor			0.00, 0.00	2.49	0.73	0	0	0	0	0	0	0	-57.71	0	0
BRD-K66766661	CP	17-beta-estradiol	estrogen receptor agonist	ESR1	Estrogen receptor agonist	0.00, 0.00	1.56	0.55	0	NaN	0	0	0	0	0	0	NaN	0
BRD-A63445921	CP	nicardipine	calcium channel blocker, L-type calcium channel blocker	CACNA1C, ADORA3, ADRA1A, ADRA1B, ADRA1D, CACNA1D, CACNA2D1, CACNB2, CALM1, CHRM1, CHRM2, CHRM3, CHRM4, CHRM5, PDE1A, PDE1B		0.00, 0.00	1.92	0.56	-26.18	0	0	0	0	0	0	0	NaN	0
BRD-K94070024	CP	depomedrol	glucocorticoid receptor agonist		Glucocorticoid receptor agonist	0.00, 0.00	1.47	0.75	0	0	0	0	0	-42.03	0	0	NaN	0
BRD-K82216340	CP	medroxyprogesterone	progesterone receptor agonist	PGR, ESR1	Progesterone receptor agonist	3.17, 3.17	1.81	0.6	-58.52	0	0	0	0	0	0	0	NaN	0
BRD-K86873305	CP	piperacillin	cell wall synthesis inhibitor			1.59, 1.59	1.52	0.67	41.41	0	0	0	0	0	-74.95	0	NaN	0
BRD-A15493168	CP	tetracycline	30S ribosomal protein inhibitor, 30S ribosomal subunit inhibitor, protein arginine deiminase inhibitor	PRNP	Bacterial 30S ribosomal subunit inhibitor	1.59, 0.00	2.18	0.53	0	0	0	0	0	0	0	0	NaN	0
BRD-K69688083	CP	mestinon	cholinesterase inhibitor	ACHE, BCHE		1.79, 0.00	2.26	0.53	14.63	0	NaN	0	0	0	0	-42.25	NaN	0
BRD-K59773493	CP	benzohydroxamic-acid	metal chelator, anti bacterial			0.00, 0.00	0.43	0.34	0	NaN	0	25.3	0	-27.54	0	0	0	0
BRD-K68488863	CP	ENMD-2076	Aurora kinase inhibitor, FLT3 inhibitor, VEGFR inhibitor, angiogenesis inhibitor, colony stimulating factor receptor antagonist, ephrin receptor inhibitor, FGFR inhibitor, KIT inhibitor, PDGFR tyrosine kinase receptor inhibitor, src inhibitor	AURKA, FLT3, KDR, PDGFRA, SRC, CSF1R, EPHA1, FGFR1, FGFR2, FGFR3, FLT4, KIT, PTK2	Aurora kinase inhibitor	0.00, 0.00	1.09	0.32	18.45	NaN	-25	0	0	-22.4	0	40.65	0	0
BRD-K98948170	CP	BRD-K98948170	kelch-like ECH-associated protein ligand	KEAP1		0.00, 0.00	0.55	0.43	0	NaN	0	0	0	0	-43.83	0	0	0
BRD-K61691971	CP	avrainvillamide-analog-1	nucleophosmin inhibitor	NPM1	Nucleophosmin inhibitor	0.00, 0.00	0.49	0.4	0	NaN	24.22	-23.12	0	0	22.2	0	0	0
BRD-K50324045	CP	avrainvillamide-analog-6	nucleophosmin inhibitor	NPM1	Nucleophosmin inhibitor	0.00, 0.00	0.51	0.22	0	NaN	75.81	0	12.06	0	0	0	0	0
BRD-K79877282	CP	PF-543	sphingosine kinase inhibitor	SPHK1		0.00, 0.00	0.6	0.36	0	NaN	0	0	0	0	0	0	0	0
BRD-K53665955	CP	MK-5108	Aurora kinase inhibitor	AURKA, AURKB, AURKC	Aurora kinase inhibitor	0.00, 0.00	1.05	0.53	0	NaN	0	0	0	0	-16.99	0	0	0
BRD-K67174588	CP	toremifene	selective estrogen receptor modulator (SERM), estrogen receptor antagonist	ESR1, CYP3A5	Estrogen receptor antagonist	0.00, 0.00	0.51	0.34	18.1	NaN	0	0	0	0	0	0	-33.99	0
BRD-K85119730	CP	tolbutamide	ATP channel blocker	ABCC8, CYP2B6, CYP2C19, CYP2C8, KCNJ1, KCNJ11, KCNJ8		0.00, 0.00	1.03	0.28	0	0	0	14	-8.68	0	0	0	0	0
BRD-K13032584	CP	procarbazine	DNA alkylating drug, transmethylation inhibitor			1.43, 0.00	0.78	0.17	0	9.93	0	0	0	0	0	-29.67	0	0
BRD-K62200014	CP	anagrelide	phosphodiesterase inhibitor	PDE3A		0.00, 0.00	0.98	0.31	0	0	-33.23	0	-19.6	0	0	0	0	0
BRD-A00546892	CP	biperiden	anticholinergic	CHRM1, CHRM2, CHRM3, CHRM4, CHRM5, CHRNA2		0.00, 0.00	0.61	0.15	0	0	0	-46.71	0	-66.85	0	11.07	39.81	0
BRD-A10977446	CP	carvedilol	adrenergic receptor antagonist, reducing agent, ryanodine receptor channel modulator	ADRB1, ADRB2, ADRA1A, ADRA1B, ADRA1D, ADRA2A, ADRA2B, ADRA2C, ADRB3, CYP2C19, CYP2E1, GJA1, HIF1A, KCNH2, NDUFC2, NPPB, RYR2, SELE, VCAM1, VEGFA		0.00, 0.00	0.88	0.16	0	0	-11.99	-8.86	33.45	0	0	0	19.63	0
BRD-K97158071	CP	droperidol	dopamine receptor antagonist, dopamine receptor	DRD2, ADRA1A	Dopamine receptor antagonist	0.00, 0.00	0.52	0.11	-8.61	-8.54	0	12.26	0	0	0	0	0	0
BRD-K28307902	CP	flutamide	androgen receptor antagonist	AR, AHR, CYP2C19		0.00, 0.00	0.97	0.23	0	-5.05	0	-16.6	0	0	0	4.09	0	0
BRD-K39915878	CP	loxapine	dopamine receptor antagonist, serotonin receptor antagonist, dopamine receptor ligand	DRD2, DRD3, DRD4, DRD1, HRH1, HTR2A, HTR2C, HTR6, ADRA1A, ADRA1B, ADRA2A, ADRA2B, ADRA2C, ADRB1, CHRM1, CHRM2, CHRM3, CHRM4, CHRM5, DRD5, HRH2, HRH4, HTR1A, HTR1B, HTR1D, HTR1E, HTR3A, HTR5A, HTR7, SLC6A2, SLC6A3, SLC6A4		0.00, 0.00	0.76	0.16	0	0	6.38	-15.05	0	0	-8.51	0	0	0
BRD-K69600043	CP	thiethylperazine	dopamine receptor antagonist	DRD1, DRD2, DRD4	Dopamine receptor antagonist	0.00, 0.00	0.92	0.26	7.71	0	0	0	-31.58	0	0	0	0	0
BRD-K23383398	CP	T-0901317	LXR agonist, ABC transporter expression enhancer, ROR inverse agonist	NR1H3, NR1H2, ABCA1, NCOA1, NCOA2, NR1I2, RORA, RORC, RXRB		0.00, 0.00	0.77	0.18	0	7.38	0	0	0	0	0	0	0	0
BRD-A34817987	CP	itraconazole	cell wall synthesis inhibitor, cytochrome P450 inhibitor, sterol demethylase inhibitor, VEGFR inhibitor	CYP3A5, CYP3A7, CYP51A1, KDR		1.43, 1.43	0.97	0.13	0	0	0	0	-10.98	32.27	-9.61	0	0	0
BRD-K76908866	CP	CP-724714	receptor tyrosine protein kinase inhibitor, EGFR inhibitor, tyrosine kinase inhibitor	ERBB2		0.00, 0.00	1.26	0.22	0	-2.01	0	0	39.94	0	0	0	0	0
BRD-K20755323	CP	SA-792728	sphingosine kinase inhibitor, ATPase inhibitor	SPHK1, VCP		0.00, 0.00	1.88	0.68	0	0	0	-9.62	-7.11	22.29	21.3	0	0	0
BRD-A68723818	CP	brompheniramine	histamine receptor antagonist	HRH1, CHRM1, CHRM2, CHRM3, CHRM4, CHRM5		0.00, 0.00	0.94	0.28	2.17	0	0	0	0	0	-27.84	0	0	0
BRD-K09631521	CP	thiotepa	cytochrome P450 inhibitor	CYP2B6		0.00, 0.00	1.48	0.39	0	0	0	-47.63	51.25	37.18	0	-8.93	0	0
BRD-K32501161	CP	vanoxerine	dopamine reuptake inhibitor, dopamine transporter inhibitor, monoamine oxidase inhibitor	SLC6A3, MAOA, MAOB		1.43, 0.00	1.47	0.31	0	0	8.54	0	54.44	0	0	0	0	0
BRD-K94441233	CP	mevastatin	HMGCR inhibitor	HMGCR	HMGCR inhibitor	1.43, 1.43	1.23	0.18	0	0	0	-3.16	0	0	0	-15.25	0	0
BRD-K43068349	CP	AMG-9810	TRPV antagonist	TRPV1		0.00, 0.00	0.85	0.15	0	0	0	0	82.98	-36.83	0	0	0	0
BRD-K92984783	CP	melperone	dopamine receptor antagonist, serotonin receptor antagonist	DRD2, HTR1A, HTR2A		0.00, 0.00	0.91	0.2	16.38	0	0	0	7.17	0	0	0	0	0
BRD-K29359156	CP	ebselen	COX inihibitor, H+/K+-ATPase inhibitor, leukotriene receptor antagonist, NADPH oxidase inhibitor, nitric oxide synthase inhibitor, PKC inhibitor, prostanoid receptor antagonist, protein kinase C inhibitor, reducing agent	ALB, LTB4R, NOX3		1.43, 0.00	1.01	0.25	0	12.14	-45.35	0	0	0	0	0	0	0
BRD-A64297288	CP	amlodipine	breast cancer resistance protein inhibitor, calcium channel blocker, calcium channel inhibitor, L-type calcium channel blocker	CACNA1C, CACNA1D, CACNA2D1, ABCG2, CA1, CACNA1B, CACNA1S, CACNA2D3, CACNB1, CACNB2, SMPD1	Calcium channel blocker	0.00, 0.00	1.36	0.33	0	0	0	0	0	NaN	0	17.65	NaN	0
BRD-K56343971	CP	vemurafenib	RAF inhibitor, protein kinase inhibitor	BRAF, CYP2C19, CYP3A4, CYP3A5, RAF1	RAF inhibitor	0.00, 0.00	1.58	0.6	0	0	-13.52	13.32	0	-16.85	0	0	0	0
BRD-K08806317	CP	timolol	adrenergic receptor antagonist	ADRB2, ADRB1		0.00, 0.00	0.59	0.1	-15.4	0	0	0	0	-26.77	53.04	0	0	0
BRD-K82135108	CP	elesclomol	apoptosis stimulant, HSP agonist, HSP inducer, oxidative stress inducer, topoisomerase inhibitor	TOP2A		0.00, 0.00	1.14	0.13	0	57.21	0	0	0	0	48.58	0	0	0
BRD-K60274257	CP	dephostatin	tyrosine phosphatase inhibitor	PTPN1, PTPN6		0.00, 0.00	1.38	0.31	0	0	0	0	46.04	0	0	0	0	0
BRD-K82941592	CP	rosuvastatin	HMGCR inhibitor	HMGCR	HMGCR inhibitor	0.00, 0.00	0.58	0.19	0	0	-37.33	57.34	0	-55.95	0	17.63	0	0
BRD-K74195153	CP	irsogladine	diuretic, phosphodiesterase inhibitor	PDE4A		1.43, 1.43	0.74	0.16	0	0	0	-15.3	16.49	0	0	0	0	0
BRD-K49807096	CP	benazepril	angiotensin converting enzyme inhibitor	ACE		0.00, 0.00	1.23	0.41	0	0	0	-26.24	0	NaN	44.81	0	NaN	0
BRD-K74117820	CP	nelfinavir	HIV protease inhibitor, proteasome inhibitor	CYP2C19, CYP3A5, CYP3A7		0.00, 0.00	1.51	0.41	0	0	-64.49	0	0	NaN	0	0	NaN	0
BRD-K78959463	CP	FPL-64176	calcium channel agonist, L-type calcium channel activator	CACNA1C, CACNA1S		0.00, 0.00	0.98	0.39	0	0	0	-4.54	12.12	14.98	0	3.34	0	0
[truncated: 846 more rows]
